# Supplementary material for: Large-Scale Phenomics Identifies Primary and Fine-Tuning Roles for CRKs in Responses Related to Oxidative Stress
Source: PLoS Genet. 2015 Jul 21;11(7):e1005373. doi: 10.1371/journal.pgen.1005373 (PMC4511522; doi:10.1371/journal.pgen.1005373)
Supplement: S1 Table — * = source: T-DNA Express Arabidopsis Gene Mapping Tool (http://signal.salk.edu/cgi-bin/tdnaexpress); ** = insertion number has been determined by qPCR (Cf. Supplemental Methods). *** = source: Nottingham Arabidopsis Stock Centre (http://arabidopsis.info/Stock Detail Page); **** = sequences designed using T-DNA Primer Design (http://signal.salk.edu/tdnaprimers.2.html). LbaI primer sequences used for: SALK lines: TGGTTCACGTAGTGGGCCATCG except for lines: crk31/36/37/38/39/40 ATTTTGCCGATTTCGGAAC WiscDsLox Lines: AACGTCCGCAATGTGTTATTAAGTTGTC SAIL lines: TTCATAACCAATCTCGATACAC (XLSX) [file pgen.1005373.s026.xlsx]

## Sheet: Sheet1
Lines	NASC code	AGI code	T-DNA insertion*	Insertion number**	Transcript level (qPCR)	Transcript level (RT-PCR)	Name***	sequence LP primer****	sequence RP primer****
crk1-1	N579453	At1g19090	exon	1	not determined	not detected in Col-0 wild type	SALK_079453	GCTTTTTGACTGCAACGATTC	CTCAGAGCAATGTCTTCCGTC
crk1-2	N870523	At1g19090	exon	3	not determined	not detected in Col-0 wild type	SAIL_50_C07	TGATGTTAAACCGTTGCTTCC	ACAGGGTTTGGAGAATTTTGG
crk2	N661521	At1g70520	intron	1	0.0541523	not detected	SALK_012659C	GCTAACTATGGTCTTGCGCAG	CAAAGATGAATCGATCAAGGC
crk3	N669068	At1g70530	intron	2	0.305447	reduced	SALK_132567C	TCCAAAATCAGCAATTCTTGG	TGAGGATTGGTTCTTGTTTGG
crk4	N859967	At3g45860	exon	2	0.211568	reduced	SALK_063969	ACCAAACACATGTGGGGTTAC	ATGTATGGCCAATTCTCCATG
crk5	N666247	At4g23130	exon	1	0.0102799	reduced	SALK_063519C	AGGAGATCTCTCGCCAGAATC	CGATAGTCTCTTCACGGCAAC
crk6	N596482	At4g23140	exon	1	0.178794	not detected	SALK_096482	TTCTCTGGTTATCTCTTCCACATG	TGGCCAATTCTCAATGAAATC
crk7-1	N855622	At4g23150	300-UTR3	1	0.0786287	reduced	WiscDsLox434B3	GATTTTGGAATGGCAAGGATC	AAATCATGCAAATCACCATCC
crk7-2	N858983	At4g23150	exon	2	0.334302	reduced	WiscDsLox502A10	TTTCAAATGGAACCGAAGTTG	TGTTGGTCGTTGATTGATCTG
crk8	N671790	At4g23160	exon	1	0.00233462	not detected	SALK_101066C	TTGCAGTAACAATGATGCAGC	AACCAGAGCCTCTAAACCAGC
crk10-1	N669479	At4g23180	300-UTR5	4	0.521325	normal	SALK_023945C	TGCTGTAGATTCATATCCGGG	GTGACTCTGTCTGGAGCTTGG
crk10-2	N879441	At4g23180	intron	1	0.000112417	not detected	SAIL_427_E09	GCTTGTGTTCTCTTCGGTTTG	TTGAAATGCAGGAAAAGATGG
crk10-3	N517511	At4g23180	300-UTR5	2	0.734829	normal	SALK_017511	TGCTGTAGATTCATATCCGGG	GTGACTCTGTCTGGAGCTTGG
crk10-4	N663753	At4g23180	exon	2	0.113338	reduced	SALK_116653C	TTTGCCGTCAACGACACCTT	CAGAACAGCCACTATAATAGG
crk11	N622172	At4g23190	intron	1	0.000925658	not detected	SALK_122172	TTTCATCCATCTGGTAGACGC	CCCACTGTTATTGCCATCTTG
crk12	N533837	At4g23200	intron	6	0.072017	reduced	SALK_033837	CTATGCAATGATGCAATGCAC	TGTCCAGTCTAACTGCCCTTG
crk13	N666588	At4g23210	exon	1	1.33687e-06	not detected	SALK_085128C	GAACACTGCAACTATCGCCTC	CTGAAGTTTCGCGACAAGAAC
crk14	N529574	At4g23220	exon	2	0.462939	reduced	SALK_029574	TCTCGGAGAGCAACATAATTGG	CGAGTGATTCCCCGGATAATG
crk15	N666323	At4g23230	300-UTR5	1	1.05067	increased	SALK_067729C	TCCTACAAAGCCAATGCAATC	AACTTTCTAGGACTGCTCGCC
crk16	N521280	At4g23240	exon	1	0.00265667	not detected	SALK_021280	ATGCTTTCTGCTGCAGATGAT	CAAGTATCTTTTCTTCTCCTTC
crk17	N614137	At4g23250	exon	1	0.0094378	not detected	SALK_114137	ATATTGATTGTTGTAGGCTTGG	GGGTGATTGTTGCTTCATCT
crk18	N668642	At4g23260	exon	1	1.07675	normal	SALK_090966C	CGAGGTTGTTGTTGTTGCAAAG	CATTTGGTAGAAGCTGCTATTC
crk19-1	N620859	At4g23270	intron	2	0.760327	normal	SALK_120859	ACTCTACGATGAAAATGAAGCT	TGCTTGTTCCTGCTTGCTTCG
crk19-2	N661711	At4g23270	exon	2	0.304558	reduced	SALK_019639C	TTGTTGATGCTTTGACCACTG	GCCTTGATCACTTCCTCTTTG
crk20	N555295	At4g23280	intron	1	0.26918	reduced	SALK_055295	AAGATTCATCACCACGACCTG	TTTTGGGTTCATATCAGCGTC
crk21-1	N535263	At4g23290	exon	1	0.0428165	not detected	SALK_035263	CGCTGTAAGATCATCCGTAGC	TTGATTAATGGATCGCTCGAC
crk21-2	N674074	At4g23290	exon	1	1.11381	normal	SALK_022512C	CTGGAGACTCGCTTTGTTTGG	GGTAAGCTTTTCTCCTCCTA
crk22	N665431	At4g23300	exon	3	0.006747	not detected	SALK_019124C	CGAGGCGTACTTGAGTACCAG	AATTTTTGGGTTCATATCGGC
crk23-1	N659172	At4g23310	intron	1	0.0736284	not detected	SALK_051873C	ATGAACATTGGAAACGGTTTG	AGTTTGTTCAAATTGCATGCC
crk23-2	N659171	At4g23310	exon	3	0.0298496	not detected	SALK_052723C	AGTTTGTTCAAATTGCATGCC	TCGTGAATATATGTGCATGGC
crk24	N601875	At4g23320	intron	4	0.0613408	not detected	SALK_101875	CTATCGACGGCTTTTACACG	CCAAAACCACCATGACCAAGC
crk25	N587175	At4g05200	exon	1	0.0134587	not detected	SALK_087175	CTTCAGCTCCTTGTGTCGATC	CGCTGGTGAAGAGAACGATAG
crk26	N857146	At4g38830	1000-Promotor	2	not determined	increased	WiscDsLox466F3	AACCAGACCGAACAATGTCTG	TTTGGGTTTGATCATCCAATG
crk28	N585178	At4g21400	exon	2	0.41736	reduced	SALK_085178	GCTGAATAGCAGGTGGATCAG	CTACTACCATCATGGACCCCC
crk29	N666360	At4g21410	exon	1	0.0220098	not detected	SALK_069665C	AATTGCGAGTAACGCAACAAG	ACTTGTGTTCTTTCGGCTGTG
crk30	N569630	At4g11460	1000-Promotor	2	3.16997	increased	SALK_069630	ACCCTTTGTCAGAAATTGTCG	GCAAAACCCTTTGGCTTAATC
crk31	N606993	At4g11470	exon	1	0	not detected	SALK_106993	AAGTTTGGCCACAATCACAAC	TTACAAACCTGTCCGAACCAG
crk32	N666450	At4g11480	1000-Promotor	4	not determined	not detected in Col-0 wild type	SALK_075694C	CCATGGCAAGATGAGAATTTG	TTTGTCAAAAAGCATGGTTGG
crk33	N664287	At4g11490	intron	1	not determined	not detected in Col-0 wild type	SALK_148136C	ACCGGAGTTGTCATCTCTGTG	TTCTTGCCATTCCAAAATCTG
crk36	N665765	At4g04490	300-UTR5	1	1.46122	normal	SALK_035659C	TTTTGCAAACCTAATTTTGCG	AAGGTAGTGTGAACGCCATTG
crk37	N504923	At4g04500	exon	4	0.127078	reduced	SALK_004923	TCTCGCTTCTCCTTCTCTTCC	TGAATCAAAAACATCTGCACG
crk38	N659877	At4g04510	intron	1	0.000606608	not detected	SALK_053147C	CTGCGTAGAAGAATCCATTCG	CAAATATGAAGTGGTCGAGGC
crk39	N598187	At4g04540	exon	1	1.08372e-05	not detected	SALK_098187	TCAAACCACTCAACTTTTGGG	CTGTCTTTCGAAGTCTCACCG
crk40	N666568	At4g04570	exon	1	1.6553e-07	not detected	SALK_083461C	CTCCTTCAACGGTAACAGCAG	CCAAGCGTATTTTCAGAGGAG
crk41	N830131	At4g00970	intron	2	0.410742	reduced	SAIL_688_A05	ACGATGTTGGAGTTTTGCAAC	CAGAAGAACGGCAAAACAGAG
crk42	N670628	At5g40380	intron	3	0.00187417	not detected	SALK_043288C	AACTAACTACACGCCGTTTCG	GGCATACGCATTTCTGATAGC
crk43-1	N524283	At1g70740	1000-Prom	2	0.653147	normal	SALK_024283	AAATTGGAAAGGTGACCAAGC	GAAGAAGCGTGTTTGAGATCG
crk43-2	N530875	At1g70740	1000-Prom	3	1.66921	normal	SALK_030875	CCTTTTGAACGTCATCCTCAG	ATCCCATGGGAAGGTAACAAC
crk45	N662142	At4g11890	exon	1	4.5525e-06	not detected	SALK_037588C	ACACGGTACCGACAATTTCAG	CAACGAAGTCAACCGTTGAAG
crk46	N665901	At4g28670	intron	1	not determined	not detected in Col-0 wild type	SALK_044776C	TTTCTTCTTCTCCGGGTCTTC	TCGACCATTTTGGGAATGTAG
Line	AGI code		Name					Description
Cvi-0	Arabidopsis ecotype		Cape Verde Islands Arabidopsis ecotype					Ozone sensitive ecotype
eds1	AT3G48090		ENHANCED DISEASE SUSCEPTIBILITY 1					Go susceptible and UV tolerant line
fls2	AT5G46330		FLAGELLIN-SENSITIVE 2					Flagellin receptor
lsd1	AT4G20380		LESION SIMULATING DISEASE 1					UV sensitive line
CNGC4	AT5G54250		CYCLIC NUCLEOTIDE-GATED CATION CHANNEL 4					Mesophyll specific gene
KAT1	AT5G46240		POTASSIUM CHANNEL IN ARABIDOPSIS THALIANA 1					Guard cell specific genes
SLAC1	AT1G12480		SLOW ANION CHANNEL-ASSOCIATED 1
							Cloning primers:	att sites are highlichted in red
							Gene	Forward Primer	Reverse Primer
							Crk2	GGGGACAAGTTTGTACAAAAAAGCAGGCTGTATGAAGAAAGAACCTGTCC	GGGGACCACTTTGTACAAGAAAGCTGGGTTTCTACCATAAAAGGAACTTTGTGAG
							Crk45	GGGGACAAGTTTGTACAAAAAAGCAGGCTGTATGGCCGTTACTTCGCTTCTCG	GGGGACCACTTTGTACAAGAAAGCTGGGTTACGTGAAGATATGGGTGACGTG
Line	NASC code	AGI code	T-DNA insertion*	Name	Genotype		Transcript level (RT-PCR)
crk2-2	N408956	At1g70520	exon	GK-094C04	2 homozygotes lines : N2031185 and N2031202		normal
crk2-3	N570958		1000-promotor	SALK_070958.51.65.x	WT		ND
crk2-4	N685985			SALK_055120C	homozygous		normal
crk2-5	N675189			SALK_055097C	homozygous		normal
crk2-6	N553680			SALK_053680C	WT		ND
crk2-7	N807280			SAIL_150_E10	homozygous		normal
crk2-8	N801991			SAIL_40_B03	homozygous		normal
crk5-2	N663028	At4g23130	intron	SALK_077299C	WT		ND
crk6-2	N879374	At4g23140	exon	SAIL_1301_B04	WT		ND
crk6-3	N520652		exon	SALK_020652	WT		ND
crk7-3	N651109	At4g23150	exon	SALK_151109	WT		ND
crk8-2	N664906	At4g23160	exon	SALK_133204C	WT		ND
crk11-2	N554880	At4g23190	exon	SALK_054880	WT		ND
crk11-3	N595171		intron	SALK_095171	WT		ND
crk11-4	N622170		intron	SALK_122170	WT		ND
crk17-2	N624136	At4g23250	intron	SALK_124136	WT		ND
crk18-2	N863473	At4g23260	exon	SAIL_549_F10	WT		ND
crk19-3	N673333	At4g23270	intron	SALK_120859C	WT		ND
crk27	N661777	At4g21230	exon	SALK_021591C	WT		ND
crk30-2	N610018	At4g11460	-	SALK_110018	WT		ND
crk31-2	N874133	At4g11470	intron	SAIL_435_E03	homozygous		normal
crk31-3	N753390		exon	GABI_533C08	homozygous		normal
crk32-2	N596628	At4g11480	1000-Promotor	SALK_096628	WT		ND
crk32-3	N814888		exon	SAIL_321_A04	WT		ND
crk34-1	N900687	At4g11530	intron	WiscDsLoxHs008_02G	WT		ND
crk34-2	N908150		300-UTR5	WiscDsLoxHs085_11F	WT		ND
crk34-3	N906761		300-UTR5	WiscDsLoxHs071_06A	WT		ND
crk34-4	N684224		300-UTR3	SALK_085096C	WT		ND
crk37-2	N664019	At4g04500	300-UTR5	SALK_131604C	WT		ND
crk44-1	N733679	At4g00960	intron	GK-348B11.01	WT		ND
crk44-2	N733680		intron	GK-348B11.02	WT		ND
crk45-2	N557538	At4g11890	300-UTR5	SALK_057538	WT		ND

## Sheet: Sheet2
List of extra T-DNA lines tested for which we were not able to get any homozygous lines or were just wild type.
