# Supplementary material for: Large-Scale Phenomics Identifies Primary and Fine-Tuning Roles for CRKs in Responses Related to Oxidative Stress
Source: PLoS Genet. 2015 Jul 21;11(7):e1005373. doi: 10.1371/journal.pgen.1005373 (PMC4511522; doi:10.1371/journal.pgen.1005373)
Supplement: S3 Table — The table shows time course analysis of endosperm rupture of crks. This phase of seed germination was monitored at the indicated time periods, every 5 hours. The incubation was in continuous light at 20°C. Mean values of seed germination percentages from three independent experiments are presented ± SE (n = 30). Asterisks indicate differences between a crk mutant and Col-0 according to one-way-ANOVA (post hoc Dunnett, asterisks indicate statistical significance at *P<0.05, **P<0.01 and ***P<0.001). (XLSX) [file pgen.1005373.s028.xlsx]

## Sheet: Sheet1
	Mean (%)									SE
	16h	21h	26h	31h	36h	41h	46h	51h		16h	21h	26h	31h	36h	41h	46h	51h
Col-0	0	1.11	5.45	22.73	53.94	89.49	96.67	96.67		0	1.11	2.27498	2.46935	4.71712	3.83667	1.92546	1.92546
crk1-1	0	0	9.76	16.85	44.43	81.13	97.94	97.94		0	0	3.96373	2.08826	3.13622	1.15678	1.03174	1.03174
crk1-2	0	0	9.48	23.22	47.41	86.29	92.61	94.69		0	0	1.80708	3.96931	3.42336	1.21	1.14333	2.83363
crk2	0	0	8.69	16.44	48.67	80.25	91.35	92.49		0	0	1.90616	1.61494	5.60854	6.58425	4.58729	4.5193
crk3	0	0	1.11	11.88 **	30.35 ***	83.68	92.43	96.81		0	0	1.11	1.87667	2.23255	0.35	0.9	1.80551
crk4	0	0	0.9	15.89	41.71 **	80.02	88.07	92.92		0	0	0.9	2.94541	2.60592	2.51149	2.9616	2.05219
crk5	0	0	2.22	9.38	32.97 ***	84.32	92.21	94.11		0	0	2.22333	2.20437	5.11727	7.29104	4.1758	2.94716
crk6	0	0	3.33	7.57 **	31.11 ***	83.64	93.43	96.77		0	0	3.33333	2.98427	2.22	5.29669	2.01273	0.1
crk7-1	0	0	2.05	6.26 ***	27.42 ***	72.61 ***	90.51	91.55		0	0	1.02707	1.74925	1.44541	2.76136	0.269093	1.12931
crk7-2	0	0	1.01	9.19 *	23.28 ***	74.92 **	92.93	95.96		0	0	1.01	3.22042	2.87504	5.15251	4.04033	1.01134
crk8	0	0	0	4.37 ***	13.12 ***	67.02 ***	85.7	94.55		0	0	0	1.04	3.66195	3.86469	4.86	2.86018
crk10-2	0	0	5.49	15.21	47.85	92.36	98.96	98.96		0	0	2.25741	2.89438	1.07671	2.96885	1.04	1.04
crk10-4	0	0	1.96	7.54 **	23.55 ***	66.06 ***	80.89 **	92.21		0	0	1.00652	2.83088	1.78293	1.71691	5.98338	2.33787
crk11	0	0	0	4.75 **	15.77 ***	56.84 ***	69.98 ***	81.80 *		0	0	0	1.57239	1.40012	3.29364	4.85834	8.29049
crk12	0	0	0	5.03 ***	20.42 ***	71.43 ***	88.85	96.02		0	0	0	1.89755	2.64923	3.95186	3.58096	1.99068
crk13	0	0	3.23	10.61 *	35.05 ***	81.62	93.53	97.88		0	0	0.1	2.46669	7.31074	4.17651	0.203333	1.06353
crk16	0	0	1.04	12.54 *	32.38 ***	74.11 ***	89.58	95.8		0	0	1.04333	1.8965	2.573	4.88936	2.09878	1.1253
crk17	0	0	0	4.17 ***	23.09 ***	84.21	93.69	97.92		0	0	0	2.08333	3.59377	1.81206	1.80551	2.08333
crk19-2	0	0	1.04	6.22 ***	24.75 ***	78.35 **	93.82	94.86		0	0	1.04333	1.83315	3.61732	0.22	1.80527	1.01315
crk20	0	0.95	4.22	15.35	45.47	81.53	91.64	95.85		0	0.953333	1.22748	3.13597	1.30641	0.971191	1.33742	1.06038
crk21-1	0	0	0	5.22 ***	22.79 ***	71.01 ***	87.7	90.93		0	0	0	1.15517	2.47838	2.63231	1.51129	2.87188
crk22	0	0	1.08	3.93 **	10.81 ***	55.25 ***	86.5	93.26		0	0	1.07667	2.49882	1.41671	10.1516	3.26799	3.7781
crk23-1	0	1.11	4.21	16.14	28.3 ***	82.04	92.92	98.25		0	1.11	2.9929	1.49306	2.52815	4.70342	0.406667	1.75333
crk23-2	0	0	0	5.32 ***	15.81 ***	57.44 ***	92.6	97.85		0	0	0	1.05973	2.70119	0.407608	0.845721	2.15
crk24	0	3	5.02	11.06	22.11 ***	71.45 **	92.96	97		0	1.69859	2.61895	1.82692	3.65204	7.83609	3.58861	1.69847
crk25	0	0	0	2.12 ***	9.68 ***	56.68 ***	87.12	94.65		0	0	0	1.06039	3.22561	8.29305	1.77957	2.78464
crk28	0	0	0	4.96 ***	20.80 ***	66.88 ***	87.33	94.34		0	0	0	1.07936	2.59311	2.96864	3.68566	3.29996
crk29	0	0	0	2.78 ***	11.45 ***	56.48 ***	87.79	97.22		0	0	0	1.60503	0.336667	6.48357	3.17638	2.77667
crk31	0	1.11	1.11	3.33 **	12.83 ***	57.68 ***	84.95	90.41		0	1.11	1.11	1.92546	1.50783	7.70049	6.73786	3.15109
crk32	0	0	0	5.49 ***	13.13 ***	70.49 ***	93.54	96.81		0	0	0	1.18	5.1613	3.82	1.74686	1.80551
crk33	0	0	0.9	9.22	23.57 ***	64.57 ***	86.57	89.58		0	0	0.9	2.17631	5.44151	10.3279	3.25886	1.38516
crk37	0	0	2.91	17.48	45.6	82.61	94.2	95.16		0	0	0.0266667	0.17	2.25421	4.24464	1.62578	0.952931
crk38	0	0	2.05	3.09 ***	11.21 ***	59.22 ***	90.78	94.89		0	0	1.02707	1.8045	0.913333	3.86404	1.86015	1.04311
crk39	0	0	0	3.01 ***	14.20 ***	54.14 ***	90.62	96.02		0	0	0	1.65592	1.51255	5.86	2.20437	2.68349
crk40	0	0	0	1.04 ***	9.15 ***	63.23 ***	94.86	98.96		0	0	0	1.04333	1.69482	6.41828	2.11333	1.04
crk41	0	0	0	0.00 ***	3.23 ***	29.80 ***	56.87 ***	89.39		0	0	0	0	1.92815	5.59833	3.43951	2.46669
crk42	0	0	1.11	2.22 **	19.21 ***	57.62 ***	81.75 *	94.13		0	0	1.11	2.22333	2.6396	7.44272	6.65809	4.31673
crk45	0	0	0	0.00 ***	8.75 ***	49.43 ***	71.45 ***	90.17		0	0	0	0	0.926667	6.54345	3.75472	1.7336
crk46	0	0	0	2.15 ***	7.43 ***	33.00 ***	58.50 ***	86.22		0	0	0	2.15	0.976667	4.73783	5.60304	6.9765
