# Supplementary material for: Large-Scale Phenomics Identifies Primary and Fine-Tuning Roles for CRKs in Responses Related to Oxidative Stress
Source: PLoS Genet. 2015 Jul 21;11(7):e1005373. doi: 10.1371/journal.pgen.1005373 (PMC4511522; doi:10.1371/journal.pgen.1005373)
Supplement: S4 Table — Whole rosette from three old-week seedlings were excised and weighted during 4 h. Results are means of fresh weight loss expressed in percentage ± SE (n = 5, three independent experiments). Asterisks indicate differences between a crk mutant and Col-0 according to one-way-ANOVA (post hoc Tukey HSD, asterisks indicate statistical significance at *P<0.05, **P<0.01 and ***P<0.001). (XLSX) [file pgen.1005373.s029.xlsx]

## Sheet: Sheet1
		Mean (%)							SE
		0 min	30 min	60 min	90 min	120 min	240 min		0 min	30 min	60 min	90 min	120 min	240 min
	Col-0	100	74.43	67.03	61.5	57.25	43.87		0	0.585775	0.866136	1.04097	1.14727	1.21414
	crk1-1	100	74.17	67.38	62.48	58.42	45.54		0	0.644544	0.77704	0.898739	1.00164	1.21982
	crk1-2	100	74.12	67.17	62.12	58.05	44.6		0	0.630364	0.726323	0.836803	0.940516	1.08643
	crk2	100	67.52 *	59.96 *	54.78 *	50.14 **	37.57 ***		0	1.12972	1.24909	1.41832	1.53235	1.65068
	crk3	100	74.86	68.34	63.71	59.79	46.82		0	0.799686	0.911783	1.0233	1.08587	1.33253
	crk4	100	73.99	66.24	61.16	56.37	42.95		0	0.701033	0.806516	0.8489	1.0483	0.795044
	crk5	100	67.78 *	57.82 ***	52.06 ***	47.27 ***	33.74 ***		0	1.2925	1.38722	1.43022	1.44451	1.29456
	crk6	100	71.65	64.09	59.04	54.37	40.83		0	1.2903	1.47283	1.59994	1.74611	1.7578
	crk7-1	100	73.82	66.81	61.81	57.36	43.69		0	1.01518	1.27072	1.41866	1.55187	1.80865
	crk7-2	100	72.96	66.62	62	57.92	44.52		0	0.493838	0.524727	0.619264	0.648252	0.861921
	crk8	100	75.94	69.58	65.05	61.22	47.73 *		0	1.07494	1.24967	1.33489	1.38735	1.56891
	crk10-2	100	76.81	71.03	66.77 *	63.31 **	50.36 ***		0	0.650756	0.73133	0.809229	0.859825	1.06548
	crk10-4	100	75.64	69.32	64.81	61.13	48.20 **		0	0.543088	0.80948	0.894011	0.968947	1.11016
	crk11	100	76.42	70.57	66.18	62.49 *	49.14 ***		0	0.715299	0.745897	0.817436	0.870702	1.00861
	crk12	100	76.76	70.61	67.25 *	63.91 **	50.28 ***		0	0.47994	0.513179	0.752662	0.886037	1.22279
	crk13	100	73.98	66.77	62.15	58.07	44.23		0	0.756431	1.18469	1.45432	1.61845	1.54511
	crk16	100	74.63	67.42	62.52	58.13	44.58		0	0.600217	0.528835	0.569077	0.633477	0.97938
	crk17	100	74.1	66.56	61.36	56.9	43.17		0	0.639121	1.1741	1.48422	1.75522	2.22496
	crk19-2	100	75.42	69.25	64.53	60.62	47.24		0	0.746335	0.946191	1.06964	1.21106	1.45994
	crk20	100	77.36	71.72	67.34 *	63.80 **	51.40 ***		0	0.589998	0.819536	1.03244	1.17577	1.44718
	crk21-1	100	78.18	72.64	68.36 **	64.99 ***	52.61 ***		0	0.44991	0.520736	0.589407	0.644161	0.818582
	crk22	100	76.81	70.32	65.64	61.78	48.98 ***		0	0.472532	0.520468	0.613964	0.66603	0.742391
	crk23-1	100	77.91	72.05	67.65 *	63.94 **	51.45 ***		0	0.49171	0.576819	0.672425	0.752022	0.955096
	crk23-2	100	78.48	72.68	68.57 **	65.03 ***	53.16 ***		0	0.619727	0.767858	0.844952	0.919936	1.06935
	crk24	100	77.22	71.45	67.16 *	63.47 **	51.62 ***		0	0.565232	0.695897	0.79949	0.876568	0.981957
	crk25	100	72.8	65.75	60.94	56.74	43.71		0	0.904481	1.38038	1.67416	1.85885	2.00797
	crk28	100	75.65	68.6	63.62	59.37	45.33		0	0.92856	1.28485	1.61986	1.84529	2.06582
	crk29	100	74.84	67.5	62.33	58.13	44.71		0	0.853116	1.27591	1.53264	1.73708	1.92626
	crk31	100	65.97 **	57.27 ***	51.81 ***	47.62 ***	35.77 ***		0	1.02373	1.51743	1.80326	1.98846	1.90576
	crk32	100	74.27	66.61	61.44	57.27	43.92		0	1.22315	1.77911	2.10626	2.34913	2.55647
	crk33	100	75.72	68.59	63.52	59.16	45.52		0	1.01558	1.37941	1.63124	1.85938	2.26676
	crk37	100	74.85	68.12	63.14	58.94	45.86		0	0.945133	1.36043	1.6569	1.89321	2.16513
	crk38	100	75.12	68.2	63.43	58.71	46.01		0	0.840149	1.14841	1.37423	1.83364	1.8647
	crk39	100	75.67	68.99	64.42	60.41	47.49		0	1.00586	1.43351	1.71157	1.93726	2.21725
	crk40	100	75	67.54	62.61	58.39	44.97		0	1.05703	1.45898	1.7448	1.97588	2.32475
	crk41	100	77.46	70.94	66.38	62.59 *	49.73 ***		0	1.05518	1.28763	1.42957	1.52952	1.73777
	crk42	100	78.82	73.16	68.96 **	65.50 ***	53.07 ***		0	1.22888	1.42174	1.55687	1.58878	1.68686
	crk45	100	78.88	73.18 *	69.02 ***	65.43 ***	52.43 ***		0	0.664952	0.791853	0.902656	0.992693	1.29286
	crk46	100	78.77	72.99	69.04 **	65.39 ***	52.34 ***		0	1.01533	1.18822	1.29258	1.40019	1.7586
