# Supplementary material for: Large-Scale Phenomics Identifies Primary and Fine-Tuning Roles for CRKs in Responses Related to Oxidative Stress
Source: PLoS Genet. 2015 Jul 21;11(7):e1005373. doi: 10.1371/journal.pgen.1005373 (PMC4511522; doi:10.1371/journal.pgen.1005373)
Supplement: S5 Table — (XLSX) [file pgen.1005373.s030.xlsx]

## Sheet: eFP Browser overview
		CRK1 - At1g19090	CRK2 - At1g70520	CRK3 - At1g70530	CRK4 - At3g45860	CRK5 - At4g23130	CRK6 - At4g23140	CRK7 - At4g23150	CRK8 - At4g23160	CRK9 - At23170	CRK10 - At4g23180	CRK11 - At4g23190	CRK12 - At4g23200	CRK13 - At4g23210	CRK14 - At4g23220	CRK15 - At4g23230	CRK16 - At4g23240	CRK17 - At4g23250	CRK18 - At4g23260	CRK19 - At4g23270	CRK20 - At4g23280	CRK21 - At4g23290	CRK22 - At4g23300	CRK23 - At4g23310	CRK24 - At4g23320	CRK25 - At4g05200	CRK26 - At4g38830	CRK27 - At4g21230	CRK28 - At4g21400	CRK29 - At4g21410	CRK30 - At4g11460	CRK31 - At4g11470	CRK32 - At4g11480	CRK33 - At4g11490	CRK34 - At4g11530	CRK35 - At4g23130	CRK36 - At4g04490	CRK37 - At4g04500	CRK38 - At4g04510	CRK39 - At4g04540	CRK40 - At4g04570	CRK41 - At4g00970	CRK42 - At5g40380	CRK43 - At1g70740	CRK44 - At4g00960	CRK45 - At4g11890	CRK46 - At4g28670
	Tissue	Expression Level	Expression Level	Expression Level	Expression Level	Expression Level	Expression Level	Expression Level	Expression Level		Expression Level	Expression Level	Expression Level	Expression Level	Expression Level		Expression Level	Expression Level	Expression Level	Expression Level	Expression Level	Expression Level	Expression Level	Expression Level	Expression Level	Expression Level	Expression Level	Expression Level	Expression Level	Expression Level	Expression Level	Expression Level	Expression Level	Expression Level	Expression Level		Expression Level	Expression Level	Expression Level	Expression Level	Expression Level	Expression Level	Expression Level	Expression Level	Expression Level	Expression Level	Expression Level	Samples
	Root Stage III Stele	6.88	44.03	146.28	14.81	7.41	7.21	4.88	7.21		72.62	17.22	13.88	11.68	8.02		6.6	17.13	6.33	118.35	22.42	2.5	5.18	6.14	4.82	83.47	42.88	34.54	38.87	119.43	5.14	25.44	0.36	7.03	31.08		1.82	11.82	2.26	2.14	2.14	3.02	0.89	104.63	2.62	11.13	1.29	stele_stage3,
	Root Stage III Endodermis	5.86	46.95	227.13	13.2	5.95	11.35	4.8	11.35		40.27	34.55	24.05	14.25	6.97		10.64	20.32	7.71	81.69	26.3	3.1	4.07	8.7	3.22	60.38	23.45	49.34	53.01	143.83	5.93	6	0.41	7.3	24.61		4.09	13.54	3.7	3.85	3.85	4.35	0.88	80.29	8.46	11.9	0.88	endo_stage3,
	Root Stage III Cortex + Endodermis	3.13	19.75	221.82	13.63	9.88	0.98	3.44	0.98		199.64	28.84	17.93	9.73	1.82		9.95	11.63	3.31	77.21	23.46	1.43	6.82	7.3	6.53	39.78	16.52	34.07	53.79	123.03	5.48	5.18	0.4	8.23	16.71		0.54	11.79	2.09	0.88	0.88	1.21	0.67	126.49	5.87	7.2	1.36	cortex-endo_stage3,
	Root Stage III Epidermal Artrichoblasts	3.09	16.16	174.58	6.96	7.15	1	1.5	1		102.08	28.94	13.43	9.92	8.06		7.59	3.7	3	147.63	15.12	0.77	2.06	5.04	1.77	113.43	22.32	42.99	12.19	38.05	3.2	6.65	2.42	4.1	33.14		0.93	13.86	2.38	2.73	2.73	1.46	0.7	55.54	2.1	7.49	0.77	epidermis_stage3,
	Root Stage III Lateral Root Cap	3.95	27.45	529.08	13.75	13.02	6.71	4.16	6.71		585.93	70.04	12.24	9.9	11.6		7.66	9.95	2.93	262.3	27.81	1.23	11.34	6.04	10.22	23.09	33.86	52.62	18.34	34.37	4.06	20.57	1.31	11.03	41.88		3.36	8.18	1.7	2.61	2.61	1.99	0.43	107.04	3.62	8.66	1.55	lat_root_cap_stage3,
	Root Stage II Stele	13.05	0.98	56.01	24.07	8.91	3.02	7.26	3.02		10.14	2.61	17.81	10.86	6.95		11.62	17.15	4.97	41.57	22.12	6.31	3.86	1.31	5.33	10.65	13.07	24.35	16.18	30.64	8.21	9.26	0.28	8.94	15.13		0.28	15.97	1.66	2.94	2.94	5.76	1.41	76.42	2.28	13.45	6.16	stele_stage2,
	Root Stage II Endodermis	11.11	1.04	86.97	21.46	7.15	4.75	7.15	4.75		5.62	5.25	30.88	13.25	6.04		18.74	20.35	6.05	28.69	25.94	7.81	3.03	1.86	3.57	7.7	7.15	34.78	22.06	36.9	9.47	2.18	0.31	9.29	11.98		0.64	18.3	2.73	5.29	5.29	8.29	1.39	58.64	7.38	14.38	4.19	endo_stage2,
	Root Stage II Cortex + Endodermis	5.94	0.44	84.93	22.16	11.87	0.41	5.13	0.41		27.89	4.38	23.02	9.05	1.58		17.53	11.64	2.6	27.12	23.14	3.62	5.08	1.56	7.23	5.07	5.03	24.02	22.39	31.56	8.75	1.88	0.31	10.47	8.13		0.08	15.94	1.54	1.21	1.21	2.3	1.06	92.38	5.12	8.71	6.45	cortex-endo_stage2,
	Root Stage II Epidermal Artrichoblasts	5.85	0.36	66.85	11.31	8.59	0.42	2.24	0.42		14.26	4.4	17.24	9.23	6.98		13.36	3.7	2.35	51.86	14.91	1.95	1.53	1.08	1.96	14.47	6.8	30.31	5.07	9.76	5.12	2.42	1.86	5.22	16.13		0.14	18.74	1.76	3.75	3.75	2.79	1.1	40.57	1.83	9.06	3.65	epidermis_stage2,
	Root Stage II Lateral Root Cap	7.5	0.61	202.59	22.35	15.64	2.81	6.19	2.81		81.85	10.65	15.71	9.2	10.05		13.49	9.96	2.29	92.14	27.44	3.11	8.45	1.29	11.3	2.94	10.32	37.1	7.63	8.82	6.49	7.48	1.01	14.02	20.39		0.53	11.06	1.25	3.58	3.58	3.8	0.68	78.18	3.15	10.47	7.38	lat_root_cap_stage2,
	Root Stage I Stele	9.69	4.75	70.03	16.64	5.06	11.25	6.31	11.25		15.19	6.89	10.39	9.74	10.02		12.84	26.98	5.05	44.73	22.04	7.04	2.44	2.77	6.07	7.2	5.96	17.1	39.8	36.36	7.97	18.79	2.11	12.61	9.51		0.99	17.09	1.5	7.1	7.1	4.8	1.26	65.2	0.95	11.54	3.6	stele_stage1,
	Root Stage I Endodermis	8.25	5.06	108.75	14.83	4.06	17.71	6.21	17.71		8.42	13.82	18.02	11.88	8.71		20.71	32.01	6.16	30.87	25.85	8.71	1.91	3.92	4.06	5.21	3.26	24.43	54.28	43.79	9.19	4.43	2.36	13.09	7.53		2.23	19.58	2.46	12.78	12.78	6.91	1.24	50.03	3.08	12.34	2.45	endo_stage1,
	Root Stage I Cortex + Endodermis	4.41	2.13	106.2	15.32	6.74	1.53	4.45	1.53		41.76	11.54	13.43	8.11	2.28		19.37	18.32	2.64	29.18	23.05	4.03	3.21	3.29	8.23	3.43	2.29	16.87	55.08	37.46	8.49	3.82	2.34	14.76	5.11		0.29	17.06	1.39	2.93	2.93	1.91	0.95	78.82	2.14	7.47	3.77	cortex-endo_stage1,
	Root Stage I Epidermal Artrichoblasts	4.35	1.74	83.59	7.82	4.88	1.57	1.94	1.57		21.35	11.58	10.06	8.27	10.08		14.77	5.82	2.4	55.8	14.86	2.17	0.97	2.27	2.23	9.78	3.1	21.29	12.49	11.58	4.96	4.91	13.84	7.36	10.14		0.51	20.05	1.58	9.05	9.05	2.33	0.98	34.61	0.76	7.77	2.13	epidermis_stage1,
	Root Stage I Lateral Root Cap	5.57	2.96	253.32	15.45	8.89	10.47	5.37	10.47		122.57	28.03	9.17	8.25	14.5		14.91	15.67	2.33	99.14	27.34	3.47	5.34	2.72	12.87	1.99	4.71	26.06	18.78	10.46	6.3	15.2	7.53	19.77	12.82		1.83	11.84	1.13	8.66	8.66	3.16	0.61	66.7	1.32	8.99	4.32	lat_root_cap_stage1,
	Root Quiescent Center	10.53	19.44	260.33	15.93	5.53	1.01	3.75	1.01		84.34	7.81	7.57	12.81	7.38		13.43	18.53	16.65	188.17	23.76	4.58	10.16	1.53	3.12	19.42	10.59	28.77	202.19	240.71	9.95	6.33	0.6	16.94	28.42		0.6	14.62	3.07	9.84	9.84	4.63	1.62	127.26	3.48	17.1	2.46	ARTH1_AGL42-01,ARTH1_AGL42-02,
	Uninucleate Microphore	16.5	2.2	28.95	12	9.44	2.1	0.65	2.1		33.1	13.85	36.65	18.35	2.65		20.7	31.15	15.7	17.39	29.7	7	11.39	38.5	13.15	25.7	8.9	65.44	39.75	24.95	15.2	7.35	0.95	29.4	35.95		15.65	18.1	8.19	5.69	5.69	2.65	2	38.5	4.65	13.35	3.35	Honys_UNM1_SLD,Honys_UNM2_SLD,
	Bicellular Pollen	12.7	1.85	35.9	19.1	11.3	1.9	3.8	1.9		28.29	16.04	32.7	15.45	7.3		16.89	30.4	11	6.5	28	4.65	10.64	41.65	8.4	19.25	1.25	47.9	13.2	22.5	8.44	14.95	1.54	22.5	34.4		1.1	18.1	2.85	9.85	9.85	4.5	2.04	20.3	2.6	15.05	24.85	Honys_BCP1_SLD,Honys_BCP2_SLD,
	Tricellular Pollen	51.4	2.7	47.1	19.1	20.15	10.45	1.1	10.45		10	0.8	33.4	23.7	3.1		4.35	40.25	14	14.85	11.05	2.5	3.75	12.35	6.3	13.85	3.45	61.15	5.4	19.64	11.2	29.95	1.2	20.29	13.15		0.75	32.7	16.75	2.6	2.6	8.75	3.05	7.5	4.09	11	220.95	Honys_TCP1_SLD,Honys_TCP2_SLD,
	Mature Pollen Grain	99.2	2.6	83.6	21.5	6.9	15.1	4.09	15.1		2.6	1.4	29.1	35.9	1.8		12.1	56.3	3.1	12.1	31.5	2.5	3.2	2.2	3.3	3.8	1.1	43.3	2.5	16.5	15.4	30.4	2.1	30.3	15		19.1	32.29	47.1	1.7	1.7	2.5	1.7	10.1	12.4	25	259.8	Honys_MPG1_SLD,
	Globular - Apical	117.06	8.46	59.4	52.2	46.9	44.13	19	44.13		60.53	12.56	14.4	49	56.36		103.56	108.43	25.83	24.1	26.23	16.53	16.06	26.9	66	62.46	31.9	149.23	9.79	137.2	44.33	17.86	7.2	16.4	73.39		5.03	104.23	17.5	28.63	28.63	23.86	7.8	13.63	5.93	74.06	31.7	Lindsey_1-1_globular-apical_Rep1_ATH1,Lindsey_1-2_globular-apical_Rep2_ATH1,Lindsey_1-3_globular-apical_Rep3_ATH1,
	Globular - Basal	128.43	8.79	62.23	99.6	25.8	17.46	62.86	17.46		64.8	6.8	43.76	42.96	16.9		82.1	96.83	10.63	156.9	79.3	15.83	25.23	30.39	70.89	75.06	66.46	192.3	47.6	227.66	49.2	21.16	3.93	35.29	20.7		20.73	131.29	27.13	24.96	24.96	27.06	3.13	25.6	19.4	124.16	27	Lindsey_1-4_globular-basal_Rep1_ATH1,Lindsey_1-5_globular-basal_Rep2_ATH1,Lindsey_1-6_globular-basal_Rep3_ATH1,
	Heart - Cotyledon	73.23	44.63	72	35.2	11.4	50.93	27.8	50.93		77.6	7.93	39.1	46.5	21.4		107.16	142.8	19.23	38.06	54.1	35.1	24.06	21.76	44.13	79.13	69.56	73.46	22.76	73.93	54.36	45.23	8.76	79.9	62.06		5.1	107.66	38.33	42.96	42.96	19.23	7.7	38.16	41.83	56.13	18.06	Lindsey_1-7_heart-stage-cotyledon_Rep1_ATH1,Lindsey_1-8_heart-stage-cotyledon_Rep2_ATH1,Lindsey_1-9_heart-stage-cotyledon_Rep3_ATH1,
	Heart - Root	22.93	7.03	36.43	48.26	9.4	6.8	23.86	6.8		52.33	11.63	21.63	41.36	17.36		53.33	113.83	75.7	24.13	26.8	19.96	22.06	29.46	44.13	28.39	25.56	88.83	25.53	121.03	30.1	31.43	11.76	27.8	30.56		4	58.56	6.7	23.66	23.66	11.33	2.7	10.73	9.29	74.8	18.66	Lindsey_1-10_heart-stage-root_Rep1_ATH1,Lindsey_1-11_heart-stage-root_Rep2_ATH1,Lindsey_1-12_heart-stage-root_Rep3_ATH1,
	Torpedo - Cotyledon	79.03	7.46	38.1	62.06	22.39	17.4	40.8	17.4		73.39	24.76	10.3	54.4	26.66		68.96	43.06	24.1	11.8	45.5	7.73	35.4	25.93	29.03	92.13	64.73	116.13	42.53	77.03	44.7	14.43	25.96	22.63	17.76		6.26	70.7	7.76	19.83	19.83	16.9	10.43	38.96	27.2	91.73	21.39	Lindsey_1-13_torpedo-cotyledon_Rep1_ATH1,Lindsey_1-15_torpedo-cotyledon_Rep2_ATH1,Lindsey_1-17_torpedo-cotyledon_Rep3_ATH1,
	Torpedo - Root	57	98.96	86.56	89.73	67.73	11.06	75.26	11.06		103.6	92.9	64.86	132.93	90.36		71.8	149.29	82.23	65.1	57.59	18.16	36.3	63.66	22.93	31.23	91.83	136.46	74.56	147.93	171.23	49.5	78.83	138	31.96		26.96	136.4	57.7	26.86	26.86	17.2	15.5	21.5	14.5	175.8	103.7	Lindsey_1-14_torpedo-root_Rep1_ATH1,Lindsey_1-16_torpedo-root_Rep2_ATH1,Lindsey_1-18_torpedo-root_Rep3_ATH1,
	Torpedo - Meristem	39.58	22.2	100.43	83.64	49.75	25.45	24.09	25.45		30.45	11.55	20.82	72.16	6.85		47.7	69.95	37.11	28.83	15.38	10.82	39.24	16.26	22.28	26.99	70.91	34.33	71.42	584.36	36.74	22.76	5.28	49.74	61.01		3.26	138.46	25.71	24.68	24.68	5.55	19.66	32.11	37.55	104.15	32.12	Lindsey_1-25_torpedo-meristem_Rep1_ATH1,Lindsey_1-26_torpedo-meristem_Rep2_ATH1,Lindsey_1-27_torpedo-meristem_Rep3_ATH1,
	Torpedo - Apical	14.64	1.97	15.36	14.06	32.32	1.04	9.61	1.04		13.53	17.12	1.92	14.93	2.03		17.75	7.35	9.43	4.22	5.98	3.28	11.43	4.82	4.12	4.96	20.55	33.02	42.28	78.23	11.97	10.05	1.94	7.42	3.82		1.49	20.04	7.31	7.85	7.85	4.33	2.08	40.85	3.06	43.56	2.12	Lindsey_1-22_torpedo-apical_Rep4_ATH1,Lindsey_1-23_torpedo-apical_Rep5_ATH1,Lindsey_1-24_torpedo-apical_Rep6_ATH1,
	Torpedo - Basal	14.67	20.11	54.95	16.1	40.29	9.66	16.32	9.66		6.46	34.43	53.55	52.53	3.38		74.35	38.66	11.73	47.44	15.73	8.72	19.22	4.67	10.36	6.35	18.26	45.2	50	49.07	28.17	14.4	6.23	20.49	4.26		2.98	69.03	37.87	14.42	14.42	19.12	11.39	87.12	36.47	32.86	10.74	Lindsey_1-19_torpedo-basal_Rep4_ATH1,Lindsey_1-20_torpedo-basal_Rep5_ATH1,Lindsey_1-21_torpedo-basal_Rep6_ATH1,
	Xylem Col-0	7.66	436.9	777.2	8.7	4.66	14.9	5.26	14.9		184	1.09	6.43	8.83	2.33		39.73	30.56	12.46	158.26	23.46	3.06	8.06	6.96	10.5	5.93	7.63	31.1	62.4	33.9	8.13	5.23	1.46	11.63	42.6		1.56	12.66	0.66	7.76	7.76	3.5	0.56	52	2.3	15.26	2.16	Dubos_A-1-wtx_Rep1,Dubos_A-1-wtx_Rep2,Dubos_A-1-wtx_Rep3,
	Cork Col-0	7.06	205.43	379.83	9.03	6.1	93.9	153.33	93.9		116.9	9.46	10.43	8.03	23.53		29.36	25.73	16.3	140.36	28.23	2.8	10.86	12.06	6.59	7.43	7.36	25.33	156.96	65.13	10.03	14.63	7.66	16.3	39.46		10.63	27.26	0.93	41.26	41.26	5.63	0.8	51.76	6.23	18.83	1.46	Dubos_A-2-wtc_Rep1,Dubos_A-2-wtc_Rep2,Dubos_A-2-wtc_Rep3,
	Xylem MYB61 knockout	9.7	372.86	737.96	9.03	4.36	15.4	9	15.4		164.7	3.06	9.79	8.06	6.36		44.26	33.2	10.76	165.13	22.66	4.13	5.13	5.5	8.06	3.86	8.66	26.33	42.7	31.8	6.53	1.8	2.2	8.06	37.5		0.5	10.96	0.86	14.46	14.46	2	0.8	56.7	2.93	13.7	2.06	Dubos_A-3-6kx_Rep1,Dubos_A-3-6kx_Rep2,Dubos_A-3-6kx_Rep3,
	Cork MYB61 knockout	6.26	147.13	352.6	10.56	4.96	85.76	171.53	85.76		115.63	6.16	7.46	7.63	25		33.33	30.46	12.6	146.29	25.76	2.7	12.16	9.5	12.26	7.7	2.3	33.86	110.56	64.2	6.86	13.66	6.86	12.6	40.19		5.13	22.56	1.03	51.23	51.23	6.56	0.86	64.96	5.93	17.36	1.76	Dubos_A-4-6kc_Rep1,Dubos_A-4-6kc_Rep2,Dubos_A-4-6kc_Rep3,
	Xylem MYB50 knockout	6.2	391.56	607.03	15.16	1.63	14.06	5.86	14.06		194.03	6.66	9.76	8.33	7.73		29.86	25.63	21.96	143.4	24.43	1.9	5.43	8.7	12.1	10.26	9.26	22.56	39.96	38.9	6.73	9.46	12.53	8.63	65.36		0.63	16.1	0.83	14.6	14.6	2.73	1.09	76.16	2.3	15.93	3.7	Dubos_A-5-5kx_Rep1,Dubos_A-5-5kx_Rep2,Dubos_A-5-5kx_Rep3,
	Cork MYB50 knockout	4.8	132.93	294.43	11.23	9.43	20.76	33.06	20.76		76.6	6.4	8.93	10.6	12.83		28.26	19	14.1	119.4	21.06	1.76	10.03	5.2	6.43	8.03	6.33	47.3	64.6	44.76	10.3	13.03	8.8	14.63	53.63		2.43	14.8	1.23	41.43	41.43	3.56	0.66	50.26	0.7	10.73	2.2	Dubos_A-6-5kc_Rep1,Dubos_A-6-5kc_Rep2,Dubos_A-6-5kc_Rep3,
	Hypocotyl Col-0	6.73	251.96	519.83	12.2	6.86	33.93	25.46	33.93		81.16	5.23	12	9.23	17.9		33.46	22.7	15.86	79.93	22.33	4.36	9.53	10.53	7	7.3	9	27.2	43.7	30.66	6.63	11.23	8.13	11.06	41.3		15.06	10.8	0.9	19.36	19.36	2.46	0.6	49.7	5.2	13.1	3.83	Dubos_A-10-wth_Rep1,Dubos_A-10-wth_Rep2,Dubos_A-10-wth_Rep3,
	Hypocotyl Ler	6.73	369.63	689.79	6.96	10.4	49.9	35.76	49.9		315.66	9.79	8.36	7.73	3.6		7.66	20.5	7.26	138.4	23.06	2.56	4.16	8	9.53	7.59	9.1	30.9	121.73	26.63	8.26	17.56	1.83	10.19	30.53		2.43	12.53	0.9	30.8	30.8	16.5	0.86	67.1	3.4	9.7	2.4	Dubos_A-7-wlh_Rep1,Dubos_A-7-wlh_Rep2,Dubos_A-7-wlh_Rep3,
	Hypocotyl abi1	8.19	365.63	793	7.09	6.8	62.2	21.03	62.2		347.66	9.83	4.7	7.09	1.2		9.26	22.83	7.86	138.33	23.9	0.76	5.36	6.56	8.79	9.53	0.9	37.56	123.06	32.63	6.3	19.46	0.7	11.5	30.76		3.83	11.63	1.16	33.1	33.1	13.7	0.7	74.6	2.66	9.79	4.36	Dubos_A-8-aih_Rep1,Dubos_A-8-aih_Rep2,Dubos_A-8-aih_Rep3,
	Hypocotyl aba1	8.76	291.03	611.13	7	16.53	73.3	36	73.3		658.46	16	12.06	6.43	0.93		7.06	21.03	5.46	133	23.63	1.33	4.89	10.7	11.66	7.1	6.83	48.33	131.26	41.33	7.16	24.13	1.9	17.63	38.49		3.63	14.56	1.06	30.93	30.93	31.63	0.73	176.63	5.53	15.96	2.4	Dubos_A-9-aah_Rep1,Dubos_A-9-aah_Rep2,Dubos_A-9-aah_Rep3,
	Hypocotyl max4	5.9	320.96	673.86	9.43	4.7	31.89	17.73	31.89		359.96	16.09	9.23	7.63	28.83		34.13	20.93	16.76	174.66	22.83	2.1	6.8	4.86	6.53	5.86	7.96	28.43	102.76	58.53	7.1	16.13	18.66	15.43	27.76		0.66	16.73	1.06	63.43	63.43	6.26	1.4	124	2.96	10.4	3.9	Dubos_A-11-mxh_Rep1,Dubos_A-11-mxh_Rep2,Dubos_A-11-mxh_Rep3,
	Hypocotyl axr1	9.43	171.53	317.63	10.06	2.8	35.43	50.76	35.43		134.29	10.16	11.86	8.33	18.23		29.86	19.26	11.86	113.03	19.26	2.83	5.96	5.96	6.43	6.86	7.46	35.4	55.8	36.33	9.73	15.93	6.83	12.43	46.53		2.36	13.5	1.1	34.23	34.23	3.26	1.2	88.63	2.43	11.3	1.66	Dubos_A-12-arh_Rep1,Dubos_A-12-arh_Rep2,Dubos_A-12-arh_Rep3,
	Mesophyll cells, no ABA	10.09	394.32	1160.52	210.73	68.11	230.64	130.45	230.64		796.64	295.17	271.73	47.78	405.26		25	11.22	198.2	462.96	93.13	210.84	69.13	38.89	17.74	6.99	22.31	22.38	152.09	261.01	12.79	14.57	1.81	37.46	20.18		98.23	106.59	36.77	107.31	107.31	19.15	20.14	77.42	28.4	558.94	9.83	JS87,JS35,
	Guard cells, no ABA	7.72	810.44	2301.17	14.37	16.07	17.01	6.6	17.01		523.05	663.23	6.15	25.9	20.18		10.19	34.09	44.32	189.76	29.79	5.28	10.7	14.79	10.21	6.13	22.81	39.43	67.79	100.05	12.66	11.19	0.97	16.3	11.03		9.18	26.92	2.73	4.96	4.96	12.65	1.34	231.89	2.19	26.49	9.51	JS85,JS33,
	Mesophyll cells, with 100 uM ABA	2.93	270.25	855.78	54.93	58.79	39.38	80.49	39.38		450.98	235.3	106.3	36.91	209.75		12.52	32.73	317.08	287.87	67.05	88.15	33.87	12.81	22.24	13.1	13.22	50.09	42.78	116.06	14.61	10.14	2.1	32.04	18.83		53.8	84.1	12.46	40.83	40.83	16.99	18.01	68.6	20.14	908.1	5.98	JS88,JS36,
	Guard cells, with 100 uM ABA	5.21	688.54	1941.02	37.76	2.21	20.08	10.76	20.08		555.75	690.79	19.72	34.47	15		32.35	36.99	31.24	117.43	25.2	1.93	14.14	3.96	3.28	13.48	9.87	33.22	51.15	95.03	14.51	9.39	1.28	29.16	4.4		21.11	36.87	2.34	15.51	15.51	9	12.55	204.34	6.41	28.38	7.27	JS86,JS34,
	Guard cells, no ABA, no cordycepin nor actinomycin	12.45	1452.8	4391.76	21.37	8.92	19.41	1.26	19.41		926.15	1302.15	6.24	37.61	32.04		8.97	26.89	63.47	342.89	39.69	1.25	15.02	20.04	18.84	3.81	17.99	49.93	78.91	169.75	22.3	20.34	1.13	18.83	16.85		17.03	36.2	1.4	8.53	8.53	9.35	1.35	366.91	1.22	31.48	5.64	JS85,
	Guard cells, no ABA, cordycepin and actinomycin added during protoplasting	2.99	168.09	210.59	7.38	23.21	14.61	11.93	14.61		119.94	24.31	6.06	14.18	8.32		11.41	41.29	25.18	36.62	19.9	9.31	6.38	9.55	1.59	8.46	27.62	28.94	56.67	30.36	3.02	2.05	0.8	13.77	5.2		1.32	17.63	4.06	1.39	1.39	15.95	1.33	96.87	3.17	21.5	13.37	JS33,
	Guard cells, with 100uM ABA, no cordycepin nor actinomycin	3.63	1258.51	3768.47	39.78	3.05	8.03	14.6	8.03		954.92	1354.57	4.92	45.27	11.94		23.14	25.89	43.67	208.8	28.5	2.12	9.55	2.53	5.17	3.6	1.78	40.73	54.61	156.93	13.29	16.76	1.39	26.05	1.58		41.61	33.44	3.52	23.52	23.52	9.54	2.48	346.59	2.51	25.98	3.21	JS86,
	Guard cells, with 100uM ABA, cordycepin and actinomycin added during protoplasting	6.78	118.58	113.57	35.74	1.36	32.14	6.91	32.14		156.57	27.01	34.52	23.66	18.07		41.55	48.08	18.82	26.07	21.89	1.75	18.73	5.39	1.4	23.35	17.97	25.72	47.69	33.14	15.73	2.03	1.17	32.28	7.22		0.6	40.31	1.16	7.49	7.49	8.46	22.61	62.08	10.31	30.78	11.34	JS34,
	Mesophyll cells, no ABA, no cordycepin nor actinomycin	15.76	622.17	1538.53	83.74	67.17	84.81	71.88	84.81		608.54	492.19	158.45	54.51	414.57		21.92	2.13	210.37	549.89	25.53	77.28	42.96	24.69	7.61	9.05	23.98	27.37	173.21	239.07	22.05	19.82	2.67	31.17	3.81		25.81	37.58	28.03	97.13	97.13	11.54	32.12	90.16	20.23	613.44	1.37	JS87,
	Mesophyll cells, no ABA, cordycepin and actinomycin added during protoplasting	4.42	166.47	782.51	337.72	69.05	376.47	189.02	376.47		984.73	98.16	385	41.05	395.94		28.09	20.3	186.03	376.03	160.73	344.4	95.3	53.09	27.87	4.93	20.63	17.39	130.97	282.95	3.53	9.33	0.96	43.75	36.54		170.65	175.61	45.51	117.48	117.48	26.77	8.16	64.68	36.57	504.44	18.3	JS35,
	Mesophyll cells, with 100uM ABA, no cordycepin nor actinomycin	2.72	410.34	1244.74	34.51	52.61	12.46	38.68	12.46		288.16	421.49	79.6	18.72	199.32		18.25	34.98	256.64	408.96	38.4	37.03	27.68	19.38	34.63	8.05	15.12	42.12	63.74	76.69	20.16	16.82	2.43	21	4.25		16.72	35.48	5.91	45.56	45.56	11.84	5.62	95.34	21.4	1258.41	5.16	JS88,
	Mesophyll cells, with 100uM ABA, cordycepin and actinomycin added during protoplasting	3.15	130.16	466.82	75.36	64.97	66.3	122.3	66.3		613.81	49.11	132.99	55.09	220.18		6.78	30.48	377.53	166.78	95.7	139.28	40.05	6.24	9.85	18.15	11.32	58.06	21.81	155.44	9.06	3.47	1.77	43.08	33.4		90.88	132.73	19	36.1	36.1	22.13	30.39	41.86	18.88	557.8	6.81	JS36,
	Stem epidermis, top of stem	1.09	277.44	87.74	7.18	5.37	11.56	5.97	11.56		1457.56	22.87	11.25	4.44	80.88		0.89	8.54	34.33	60.59	12.68	3.99	0.61	1.72	3	1.77	10.52	5.74	35.34	47.77	7.97	0.89	0.76	14.22	14.57		0.99	6.8	0.81	117.99	117.99	172.22	179.55	124.13	7.73	10.53	0.87	841-JO,842-JO,
	Stem epidermis, bottom of stem	8.26	169.37	142	21.63	17.7	60.2	17.87	60.2		1117.6	37.92	8.04	15.68	107.94		10.86	17.13	84.8	140.91	22.97	4.08	4.33	4.71	3.82	1.9	10.11	13.85	69.18	60.59	4.14	4.55	0.33	14.86	19.95		6.48	17.12	2.17	87.15	87.15	163.78	98.21	111.21	5.7	21.82	3.1	872-JO,873-JO,
	Whole stem, top of stem	7.83	52.73	87.88	8.56	6.99	0.84	10.01	0.84		176.12	10.11	10.65	4.75	9.76		8.27	10.9	6.9	13.01	10.07	2.37	2.83	4.72	0.78	3.72	6.68	6.97	10.27	26.62	2.27	2.68	0.2	11.87	5.71		2.42	3.89	1.3	7.15	7.15	5.35	10.13	51.73	1.76	5.07	0.43	839-JO,840-JO,
	Whole stem, bottom of stem	5.38	117.98	158.21	10.59	8.14	30.1	11.04	30.1		243.67	7.4	15.53	9.18	25.1		4.41	11.47	76.8	42.9	12.24	0.7	3.95	1.08	5.67	4.66	7.27	9.79	22.98	24.4	2.43	3.64	0.21	9.55	31.94		1.14	18.86	2.31	8.01	8.01	13.2	18.34	68.83	4.08	12.99	0.64	874-JO,875-JO,
	Stigma tissue	7.34	67.96	107.94	24.69	32.93	10.26	10.05	10.26		45.29	14.57	15.85	20.79	6.97		20.46	24.97	4.39	6.34	14.92	2.18	9.74	2.45	10.29	10.8	11.04	27.11	12.01	14.92	7.7	9.42	2.57	17.2	14.93		1.82	16.07	1.87	10.2	10.2	4.58	23.5	62.45	4.17	15.5	2.21	GSM67084,GSM67086,GSM67087,
	Ovary tissue	16.44	104.53	241.82	24.25	29.94	19.75	14.66	19.75		123.54	32.02	29.71	24.29	5.76		39.71	30.22	15.6	9.03	20.77	3.14	16.06	10.46	14.5	21.64	18.22	41.39	33.86	29.91	14.04	12.86	1.65	29.86	35.61		1.78	32.07	3.3	32.41	32.41	10.54	67.73	114.78	5.69	22.44	3.07	GSM67078,GSM67079,GSM67080,GSM67081,
	Dry pollen	198.71	1.35	10.77	3.03	3.15	5.58	0.57	5.58		2.2	0.25	4.1	4.72	0.42		2.81	4.02	0.75	0.96	3.75	0.83	1.17	2.66	2.32	1.1	2.86	5.3	4.12	2.53	2.2	3.05	2.31	1.57	4.99		1.91	6.22	15.45	2.44	2.44	3	4.44	2.22	3.07	3.28	42.28	GSM433634,GSM433635,GSM433636,GSM433637,
	Pollen, germinated in vitro for 30 minutes	175.03	3.62	15.54	4.47	1.51	3.78	0.66	3.78		1.49	0.97	4.44	6.23	0.82		1.6	9.57	1.71	1.51	3.2	1.28	1.78	3.98	1.35	1.63	2.41	2.54	1.34	1.83	1.73	3.79	1.97	3.13	5.6		1.8	5.69	14.18	2.4	2.4	2.78	3.67	0.52	4.23	2.89	46.75	GSM433638,GSM433639,GSM433640,GSM433641,
	Pollen, germinated in vitro for 4 hours	154.98	1.28	12.02	4.34	1.84	3.58	0.7	3.58		1.22	1.41	6.59	3.59	0.38		4.21	7.95	1.08	0.81	5.38	1.89	1.14	5.42	3.36	0.89	3.04	4.63	4.18	4.02	2.39	3.94	2.26	4.1	3.74		1.27	6.28	8.05	3.24	3.24	4.41	4.72	3.4	3.46	4.4	108.6	GSM433642,GSM433643,GSM433644,GSM433645,
	Pollen tubes harvested after growth through pistil explants	212.96	4.68	10.69	2.34	2.3	3.65	0.54	3.65		4.6	5.11	2.71	3.09	0.4		1.15	6.99	37.15	4.05	23.69	2.2	0.47	1.65	0.85	0.71	4.53	6.71	0.57	2.8	2.09	7.16	11.16	3.88	2.42		1.83	5.6	2.16	3.55	3.55	0.36	2.91	0.77	2.55	4.55	221.58	GSM433646,GSM433647,GSM433648,
	Rib Meristem	8.74	97.85	354.91	5.21	18.67	6.07	14.92	6.07		846.09	73.52	8.63	11.77	5.27		24.08	8.8	1.44	9.01	13.93	6.46	3.71	2.47	4.03	2.27	3.23	13.92	50.5	41.18	5.87	13.13	1.29	11.27	86.18		2.63	24.08	3.53	1.78	1.78	7.77	2.4	1005.51	3.49	19.5	9.17	GSM342148,GSM342149,
	Peripheral Zone	9.03	50.06	280.86	25.7	12.75	1.56	14.35	1.56		1412.2	38.69	12.51	10.11	2.08		20.15	22.03	5.73	14.97	12.11	2.58	6.52	2.22	10.45	7.28	13.71	18.53	15.83	42.93	13.4	7.91	6.59	6.8	65.83		2.19	31.92	9.18	1.08	1.08	19.45	25.96	267.86	12.33	14.18	9.62	GSM342141,GSM342142,GSM342143,
	Central Zone	10.8	112.12	231.48	6.11	12.81	4.04	7.58	4.04		1747.7	42.12	8.79	10.63	5.25		22.75	12.25	1.93	5.83	9.81	1.19	6.55	4.53	9.6	2.61	7.75	18.11	61.67	53.96	9.17	15.03	3.18	21.37	126.48		0.67	29.52	9.3	1.53	1.53	34.13	14.31	473.93	5.66	15.84	5.31	GSM342138,GSM342139,GSM342140,
	WT Col-0 leaves after trichome removal	7.3	86.98	119.46	541.79	82.41	293.16	57.69	293.16		1141.17	31.2	91.96	11.65	160.75		45.69	14.04	150.83	271.92	19.23	179.08	85.28	23.7	45.31	8.65	8.68	19.6	40.43	42.05	11.15	9.92	0.62	4.45	22.99		51.64	46.24	2.74	216.89	216.89	29.5	27.16	132.4	7.22	60.54	0.71	ColprocessleafArd13,ColprocessleafMN3,ColprocessleafMN4,ColprocessleafMN5,
	WT Col-0 trichomes	6.75	89.86	138.01	35.8	18.04	47.24	14.77	47.24		1259.81	33.51	18.7	9.73	58.38		17.34	13.73	413.34	233.91	19.18	20.13	37.89	5.2	8.39	32.69	10.15	17.03	97.72	39.36	9.68	8.26	4.21	6.57	25.8		76.62	22.55	3	55.1	55.1	113.7	10.89	158.16	4.14	12.37	3.01	ColtrichomeArd1,ColtrichomeArd2,ColtrichomeMN12,ColtrichomeMN13,ColtrichomeMN2,
	gl3-sst mutant trichomes	8.1	114.38	164.15	17.26	10.2	34.73	2.3	34.73		537.51	28.23	9.19	11.09	15.82		11.77	15.78	187.54	113.28	25.53	5.84	17.66	1.71	9.39	13.57	15.45	16.62	79.14	28.99	12.35	6.79	3.11	8.2	15.54		13.4	19.17	2.06	44.61	44.61	25.63	30.9	88.98	0.83	31.69	33.39	DM9_sst1,m1DM8sstard,m1ssttr5_ATH1,
	gl3-sst sim double mutant trichomes	1.91	357.77	321.19	21.26	15.78	36.73	13.71	36.73		1561.32	90.01	21.18	14.96	96.05		28.3	20.54	117.04	184.71	49.14	5.17	13.52	9.3	13.64	30.24	6.15	29.96	267.27	50.08	10.66	17.98	0.88	11.11	18.1		9.59	20.96	1.07	111.94	111.94	112.88	293.04	86.35	0.73	322.33	12.54	gl3_sstsimtrichomeMN1,gl3_sstsimtrichomeMN2,
	gl3-sst nok-1 double mutant trichomes	2.68	328.67	204.96	10.38	2.57	5.3	2.75	5.3		1332.02	94.97	7.17	11.32	28.33		15.83	13.71	25.26	40.88	22.77	0.71	8.44	2.22	6.12	16.58	8.71	24.99	124.72	76.56	8.94	6.7	3.45	9.26	8.11		3.01	13.11	2.23	73.24	73.24	59.32	303.43	90.31	1.8	149.74	26.37	EG_mosst1,EG_mosst2,EG_mosst3,

## Sheet: eFP Browser - omitted CRKs
eFP Browser
	CRK9	not available
	CRK8

## Sheet: eFP Browser - raw data
		CRK1 - At1g19090		CRK2 - At1g70520		CRK3 - At1g70530		CRK4 - At3g45860		CRK5 - At4g23130		CRK6 - At4g23140		CRK7 - At4g23150		CRK8 - At4g23160		CRK9 - At23170	CRK10 - At4g23180		CRK11 - At4g23190		CRK12 - At4g23200		CRK13 - At4g23210		CRK14 - At4g23220		CRK15 - At4g23230	CRK16 - At4g23240		CRK17 - At4g23250		CRK18 - At4g23260		CRK19 - At4g23270		CRK20 - At4g23280		CRK21 - At4g23290		CRK22 - At4g23300		CRK23 - At4g23310		CRK24 - At4g23320		CRK25 - At4g05200
	Tissue	Expression Level	Standard Deviation	Expression Level	Standard Deviation	Expression Level	Standard Deviation	Expression Level	Standard Deviation	Expression Level	Standard Deviation	Expression Level	Standard Deviation	Expression Level	Standard Deviation	Expression Level	Standard Deviation		Expression Level	Standard Deviation	Expression Level	Standard Deviation	Expression Level	Standard Deviation	Expression Level	Standard Deviation	Expression Level	Standard Deviation		Expression Level	Standard Deviation	Expression Level	Standard Deviation	Expression Level	Standard Deviation	Expression Level	Standard Deviation	Expression Level	Standard Deviation	Expression Level	Standard Deviation	Expression Level	Standard Deviation	Expression Level	Standard Deviation	Expression Level	Standard Deviation	Expression Level	Standard Deviation
	Root Stage III Stele	6.88	0	44.03	0	146.28	0	14.81	0	7.41	0	7.21	0	4.88	0	7.21	0		72.62	0	17.22	0	13.88	0	11.68	0	8.02	0		6.6	0	17.13	0	6.33	0	118.35	0	22.42	0	2.5	0	5.18	0	6.14	0	4.82	0	83.47	0
	Root Stage III Endodermis	5.86	0	46.95	0	227.13	0	13.2	0	5.95	0	11.35	0	4.8	0	11.35	0		40.27	0	34.55	0	24.05	0	14.25	0	6.97	0		10.64	0	20.32	0	7.71	0	81.69	0	26.3	0	3.1	0	4.07	0	8.7	0	3.22	0	60.38	0
	Root Stage III Cortex + Endodermis	3.13	0	19.75	0	221.82	0	13.63	0	9.88	0	0.98	0	3.44	0	0.98	0		199.64	0	28.84	0	17.93	0	9.73	0	1.82	0		9.95	0	11.63	0	3.31	0	77.21	0	23.46	0	1.43	0	6.82	0	7.3	0	6.53	0	39.78	0
	Root Stage III Epidermal Artrichoblasts	3.09	0	16.16	0	174.58	0	6.96	0	7.15	0	1	0	1.5	0	1	0		102.08	0	28.94	0	13.43	0	9.92	0	8.06	0		7.59	0	3.7	0	3	0	147.63	0	15.12	0	0.77	0	2.06	0	5.04	0	1.77	0	113.43	0
	Root Stage III Lateral Root Cap	3.95	0	27.45	0	529.08	0	13.75	0	13.02	0	6.71	0	4.16	0	6.71	0		585.93	0	70.04	0	12.24	0	9.9	0	11.6	0		7.66	0	9.95	0	2.93	0	262.3	0	27.81	0	1.23	0	11.34	0	6.04	0	10.22	0	23.09	0
	Root Stage II Stele	13.05	0	0.98	0	56.01	0	24.07	0	8.91	0	3.02	0	7.26	0	3.02	0		10.14	0	2.61	0	17.81	0	10.86	0	6.95	0		11.62	0	17.15	0	4.97	0	41.57	0	22.12	0	6.31	0	3.86	0	1.31	0	5.33	0	10.65	0
	Root Stage II Endodermis	11.11	0	1.04	0	86.97	0	21.46	0	7.15	0	4.75	0	7.15	0	4.75	0		5.62	0	5.25	0	30.88	0	13.25	0	6.04	0		18.74	0	20.35	0	6.05	0	28.69	0	25.94	0	7.81	0	3.03	0	1.86	0	3.57	0	7.7	0
	Root Stage II Cortex + Endodermis	5.94	0	0.44	0	84.93	0	22.16	0	11.87	0	0.41	0	5.13	0	0.41	0		27.89	0	4.38	0	23.02	0	9.05	0	1.58	0		17.53	0	11.64	0	2.6	0	27.12	0	23.14	0	3.62	0	5.08	0	1.56	0	7.23	0	5.07	0
	Root Stage II Epidermal Artrichoblasts	5.85	0	0.36	0	66.85	0	11.31	0	8.59	0	0.42	0	2.24	0	0.42	0		14.26	0	4.4	0	17.24	0	9.23	0	6.98	0		13.36	0	3.7	0	2.35	0	51.86	0	14.91	0	1.95	0	1.53	0	1.08	0	1.96	0	14.47	0
	Root Stage II Lateral Root Cap	7.5	0	0.61	0	202.59	0	22.35	0	15.64	0	2.81	0	6.19	0	2.81	0		81.85	0	10.65	0	15.71	0	9.2	0	10.05	0		13.49	0	9.96	0	2.29	0	92.14	0	27.44	0	3.11	0	8.45	0	1.29	0	11.3	0	2.94	0
	Root Stage I Stele	9.69	0	4.75	0	70.03	0	16.64	0	5.06	0	11.25	0	6.31	0	11.25	0		15.19	0	6.89	0	10.39	0	9.74	0	10.02	0		12.84	0	26.98	0	5.05	0	44.73	0	22.04	0	7.04	0	2.44	0	2.77	0	6.07	0	7.2	0
	Root Stage I Endodermis	8.25	0	5.06	0	108.75	0	14.83	0	4.06	0	17.71	0	6.21	0	17.71	0		8.42	0	13.82	0	18.02	0	11.88	0	8.71	0		20.71	0	32.01	0	6.16	0	30.87	0	25.85	0	8.71	0	1.91	0	3.92	0	4.06	0	5.21	0
	Root Stage I Cortex + Endodermis	4.41	0	2.13	0	106.2	0	15.32	0	6.74	0	1.53	0	4.45	0	1.53	0		41.76	0	11.54	0	13.43	0	8.11	0	2.28	0		19.37	0	18.32	0	2.64	0	29.18	0	23.05	0	4.03	0	3.21	0	3.29	0	8.23	0	3.43	0
	Root Stage I Epidermal Artrichoblasts	4.35	0	1.74	0	83.59	0	7.82	0	4.88	0	1.57	0	1.94	0	1.57	0		21.35	0	11.58	0	10.06	0	8.27	0	10.08	0		14.77	0	5.82	0	2.4	0	55.8	0	14.86	0	2.17	0	0.97	0	2.27	0	2.23	0	9.78	0
	Root Stage I Lateral Root Cap	5.57	0	2.96	0	253.32	0	15.45	0	8.89	0	10.47	0	5.37	0	10.47	0		122.57	0	28.03	0	9.17	0	8.25	0	14.5	0		14.91	0	15.67	0	2.33	0	99.14	0	27.34	0	3.47	0	5.34	0	2.72	0	12.87	0	1.99	0
	Root Quiescent Center	10.53	2.55	19.44	13.55	260.33	27.37	15.93	8.26	5.53	2.74	1.01	0.02	3.75	0.48	1.01	0.02		84.34	28.51	7.81	7.48	7.57	4.84	12.81	6.38	7.38	6.67		13.43	5.26	18.53	14.45	16.65	14.11	188.17	46.2	23.76	6.22	4.58	0.04	10.16	4.25	1.53	0.63	3.12	1.44	19.42	8.32
	Uninucleate Microphore	16.5	5.89	2.2	0.3	28.95	5.34	12	1.19	9.44	3.55	2.1	0.4	0.65	0.15	2.1	0.4		33.1	10.6	13.85	2.65	36.65	2.14	18.35	3.15	2.65	0.95		20.7	3.59	31.15	3.45	15.7	5.3	17.39	4.99	29.7	4.59	7	4.4	11.39	4.3	38.5	4.7	13.15	8.85	25.7	0.19
	Bicellular Pollen	12.7	2.1	1.85	0.65	35.9	7.1	19.1	6	11.3	2.7	1.9	0.39	3.8	2.9	1.9	0.39		28.29	1.59	16.04	3.84	32.7	9.59	15.45	3.35	7.3	2.39		16.89	4.09	30.4	0.4	11	1.4	6.5	3.5	28	9.39	4.65	1.25	10.64	2.04	41.65	7.25	8.4	1.1	19.25	6.75
	Tricellular Pollen	51.4	5.19	2.7	1	47.1	11.5	19.1	1	20.15	18.45	10.45	7.85	1.1	0.09	10.45	7.85		10	6.3	0.8	0.1	33.4	4.39	23.7	3.69	3.1	1.1		4.35	2.55	40.25	5.45	14	2.1	14.85	2.65	11.05	4.55	2.5	0	3.75	1.45	12.35	2.84	6.3	3.4	13.85	10.95
	Mature Pollen Grain	99.2	0	2.6	0	83.6	0	21.5	0	6.9	0	15.1	0	4.09	0	15.1	0		2.6	0	1.4	0	29.1	0	35.9	0	1.8	0		12.1	0	56.3	0	3.1	0	12.1	0	31.5	0	2.5	0	3.2	0	2.2	0	3.3	0	3.8	0
	Globular - Apical	117.06	39.94	8.46	4.13	59.4	15.64	52.2	32.35	46.9	23.09	44.13	14.24	19	9.97	44.13	14.24		60.53	20.08	12.56	7.55	14.4	9.32	49	6.53	56.36	55.49		103.56	48.41	108.43	37.99	25.83	17.28	24.1	27.22	26.23	14.3	16.53	3.36	16.06	9.9	26.9	4.41	66	30.53	62.46	59.39
	Globular - Basal	128.43	38.19	8.79	1.55	62.23	11.81	99.6	57.91	25.8	12.03	17.46	11.07	62.86	21.99	17.46	11.07		64.8	24.05	6.8	4.38	43.76	15.72	42.96	16.53	16.9	12.18		82.1	38.35	96.83	19.76	10.63	2.6	156.9	196.18	79.3	11.35	15.83	8.7	25.23	20.36	30.39	14.45	70.89	42.37	75.06	43.84
	Heart - Cotyledon	73.23	22.07	44.63	55.27	72	47.48	35.2	38.32	11.4	2.14	50.93	62.95	27.8	8.57	50.93	62.95		77.6	37.19	7.93	8.39	39.1	25.79	46.5	37.06	21.4	12.7		107.16	64.73	142.8	132.24	19.23	4.58	38.06	26.2	54.1	16.91	35.1	40.07	24.06	9.69	21.76	9.11	44.13	13.72	79.13	68.5
	Heart - Root	22.93	10.89	7.03	4.32	36.43	25.66	48.26	31.31	9.4	4.49	6.8	1.45	23.86	18.93	6.8	1.45		52.33	20.5	11.63	1.73	21.63	21.35	41.36	12.83	17.36	17.13		53.33	22.17	113.83	54.33	75.7	17.94	24.13	15.67	26.8	3.18	19.96	1.46	22.06	20.74	29.46	27.94	44.13	27.57	28.39	22.58
	Torpedo - Cotyledon	79.03	32.29	7.46	5.56	38.1	8.69	62.06	21.26	22.39	19.9	17.4	10.11	40.8	10.37	17.4	10.11		73.39	48.08	24.76	32.35	10.3	4.55	54.4	31.65	26.66	7.75		68.96	14.05	43.06	13.68	24.1	9.04	11.8	5.79	45.5	24.38	7.73	6.28	35.4	28.8	25.93	18	29.03	11.51	92.13	103.17
	Torpedo - Root	57	20.45	98.96	62.9	86.56	76.86	89.73	62.14	67.73	87.87	11.06	6.09	75.26	59.12	11.06	6.09		103.6	68.32	92.9	75.69	64.86	74.55	132.93	101.89	90.36	112.12		71.8	38.36	149.29	145.1	82.23	40.26	65.1	26.88	57.59	40.51	18.16	8.05	36.3	7.35	63.66	55.1	22.93	4.34	31.23	14.39
	Torpedo - Meristem	39.58	27.34	22.2	15.21	100.43	60.26	83.64	43.2	49.75	34.03	25.45	18.27	24.09	16.99	25.45	18.27		30.45	32.27	11.55	7.48	20.82	4.41	72.16	55.97	6.85	1.22		47.7	17.58	69.95	37.44	37.11	31.82	28.83	28.01	15.38	10.69	10.82	8.63	39.24	21.86	16.26	9.48	22.28	7.28	26.99	27.05
	Torpedo - Apical	14.64	12.09	1.97	0.55	15.36	17.11	14.06	16.23	32.32	6.96	1.04	0.56	9.61	5.27	1.04	0.56		13.53	6.66	17.12	2.9	1.92	0.96	14.93	8.91	2.03	1.01		17.75	8.56	7.35	1.75	9.43	4.55	4.22	4.41	5.98	3.87	3.28	1.25	11.43	7.57	4.82	0.78	4.12	1.34	4.96	1.45
	Torpedo - Basal	14.67	10.55	20.11	26.65	54.95	62.36	16.1	17.15	40.29	34.22	9.66	8.1	16.32	12.92	9.66	8.1		6.46	3.05	34.43	24.9	53.55	70.3	52.53	42.58	3.38	1.96		74.35	40.87	38.66	23.83	11.73	12.97	47.44	16.85	15.73	2.38	8.72	5.03	19.22	17.53	4.67	3.24	10.36	6.17	6.35	3.24
	Xylem Col-0	7.66	3.8	436.9	31.33	777.2	132.89	8.7	3.56	4.66	0.89	14.9	1.92	5.26	0.26	14.9	1.92		184	17.21	1.09	0.56	6.43	2.3	8.83	0.73	2.33	1.74		39.73	5.7	30.56	1.89	12.46	1.24	158.26	10.44	23.46	2.69	3.06	1.46	8.06	0.65	6.96	0.98	10.5	3.78	5.93	2.82
	Cork Col-0	7.06	2.25	205.43	21.11	379.83	33.37	9.03	2.9	6.1	3.75	93.9	12.67	153.33	2.42	93.9	12.67		116.9	11.12	9.46	1.49	10.43	2.23	8.03	0.3	23.53	0.91		29.36	7.68	25.73	3.04	16.3	2.37	140.36	14.87	28.23	3.99	2.8	2.21	10.86	2.38	12.06	1.47	6.59	4.09	7.43	2.77
	Xylem MYB61 knockout	9.7	2.61	372.86	40.07	737.96	87.46	9.03	3.05	4.36	2.12	15.4	1.94	9	2.66	15.4	1.94		164.7	23.11	3.06	2.37	9.79	1.07	8.06	1.39	6.36	0.98		44.26	2.12	33.2	2.16	10.76	2.24	165.13	16.32	22.66	1.73	4.13	2.65	5.13	1.83	5.5	3.39	8.06	4.55	3.86	2.42
	Cork MYB61 knockout	6.26	1.32	147.13	12.95	352.6	17.13	10.56	0.24	4.96	3.08	85.76	6.07	171.53	19.34	85.76	6.07		115.63	15.81	6.16	1.63	7.46	2.78	7.63	0.98	25	4.57		33.33	3.89	30.46	0.16	12.6	2.57	146.29	35.9	25.76	2.67	2.7	0.53	12.16	4.12	9.5	1.48	12.26	4.36	7.7	1.96
	Xylem MYB50 knockout	6.2	2	391.56	18.79	607.03	14.97	15.16	1	1.63	0.09	14.06	6.48	5.86	0.61	14.06	6.48		194.03	18.31	6.66	1.21	9.76	2.09	8.33	1.6	7.73	3.3		29.86	2.65	25.63	0.78	21.96	3.52	143.4	20.68	24.43	2.84	1.9	0.61	5.43	1.88	8.7	4.12	12.1	0.45	10.26	4.76
	Cork MYB50 knockout	4.8	2.43	132.93	8.12	294.43	12.42	11.23	1.81	9.43	1.6	20.76	3.42	33.06	4.61	20.76	3.42		76.6	8.61	6.4	1.62	8.93	5.22	10.6	3.39	12.83	0.57		28.26	4.29	19	2.46	14.1	2.54	119.4	19.84	21.06	0.94	1.76	0.51	10.03	2.02	5.2	1.92	6.43	2.61	8.03	3.36
	Hypocotyl Col-0	6.73	0.73	251.96	30.88	519.83	8.73	12.2	1.25	6.86	1.58	33.93	1.93	25.46	2.94	33.93	1.93		81.16	8.59	5.23	0.26	12	2.43	9.23	3.17	17.9	1.84		33.46	6.31	22.7	5.61	15.86	3.02	79.93	18.33	22.33	3.22	4.36	0.26	9.53	3.09	10.53	0.53	7	3.43	7.3	3.56
	Hypocotyl Ler	6.73	0.66	369.63	2.22	689.79	19.67	6.96	2.17	10.4	4.65	49.9	3.87	35.76	5.12	49.9	3.87		315.66	30.45	9.79	3.1	8.36	2.63	7.73	3.3	3.6	2.4		7.66	1.82	20.5	2.61	7.26	1.3	138.4	12.69	23.06	3.1	2.56	1.99	4.16	1.85	8	1.21	9.53	3.86	7.59	3.21
	Hypocotyl abi1	8.19	3.94	365.63	44.21	793	102.54	7.09	4.73	6.8	5.02	62.2	6.79	21.03	1.9	62.2	6.79		347.66	13.38	9.83	3.47	4.7	2.5	7.09	1.77	1.2	0.77		9.26	1.86	22.83	4.27	7.86	2.37	138.33	5.72	23.9	0.21	0.76	0.09	5.36	1.35	6.56	2.9	8.79	1.82	9.53	5.74
	Hypocotyl aba1	8.76	1.88	291.03	10.07	611.13	57.71	7	3.21	16.53	2.2	73.3	8.22	36	3.44	73.3	8.22		658.46	28.96	16	1.15	12.06	2.94	6.43	0.57	0.93	0.23		7.06	1.38	21.03	3.62	5.46	2.89	133	2.82	23.63	2.25	1.33	0.53	4.89	1.17	10.7	2.07	11.66	0.62	7.1	3.41
	Hypocotyl max4	5.9	3.37	320.96	1.28	673.86	27.45	9.43	3.5	4.7	2.32	31.89	4.73	17.73	2.29	31.89	4.73		359.96	4.13	16.09	2.55	9.23	2.56	7.63	2.05	28.83	1.34		34.13	6.48	20.93	0.78	16.76	1.38	174.66	2.36	22.83	3.2	2.1	1.83	6.8	2.49	4.86	1.53	6.53	4.21	5.86	3.89
	Hypocotyl axr1	9.43	3.3	171.53	11.3	317.63	4.26	10.06	1.97	2.8	1.55	35.43	3.88	50.76	3.77	35.43	3.88		134.29	9.16	10.16	2.26	11.86	2.94	8.33	1.45	18.23	1.95		29.86	1.61	19.26	3.16	11.86	2.54	113.03	11.3	19.26	4.67	2.83	1.79	5.96	2.94	5.96	2.57	6.43	3.05	6.86	2.85
	Mesophyll cells, no ABA	10.09	5.67	394.32	227.85	1160.52	378	210.73	126.98	68.11	0.93	230.64	145.83	130.45	58.56	230.64	145.83		796.64	188.09	295.17	197.01	271.73	113.27	47.78	6.73	405.26	9.31		25	3.08	11.22	9.08	198.2	12.16	462.96	86.93	93.13	67.59	210.84	133.55	69.13	26.17	38.89	14.2	17.74	10.12	6.99	2.06
	Guard cells, no ABA	7.72	4.73	810.44	642.35	2301.17	2090.58	14.37	6.99	16.07	7.14	17.01	2.39	6.6	5.33	17.01	2.39		523.05	403.1	663.23	638.92	6.15	0.08	25.9	11.71	20.18	11.86		10.19	1.21	34.09	7.19	44.32	19.14	189.76	153.13	29.79	9.89	5.28	4.03	10.7	4.31	14.79	5.24	10.21	8.62	6.13	2.32
	Mesophyll cells, with 100 uM ABA	2.93	0.21	270.25	140.08	855.78	388.95	54.93	20.42	58.79	6.18	39.38	26.91	80.49	41.8	39.38	26.91		450.98	162.82	235.3	186.19	106.3	26.69	36.91	18.18	209.75	10.43		12.52	5.73	32.73	2.25	317.08	60.44	287.87	121.08	67.05	28.64	88.15	51.12	33.87	6.18	12.81	6.57	22.24	12.39	13.1	5.04
	Guard cells, with 100 uM ABA	5.21	1.57	688.54	569.96	1941.02	1827.44	37.76	2.02	2.21	0.84	20.08	12.05	10.76	3.84	20.08	12.05		555.75	399.17	690.79	663.77	19.72	14.8	34.47	10.8	15	3.06		32.35	9.2	36.99	11.09	31.24	12.42	117.43	91.36	25.2	3.3	1.93	0.18	14.14	4.59	3.96	1.42	3.28	1.88	13.48	9.87
	Guard cells, no ABA, no cordycepin nor actinomycin	12.45	0	1452.8	0	4391.76	0	21.37	0	8.92	0	19.41	0	1.26	0	19.41	0		926.15	0	1302.15	0	6.24	0	37.61	0	32.04	0		8.97	0	26.89	0	63.47	0	342.89	0	39.69	0	1.25	0	15.02	0	20.04	0	18.84	0	3.81	0
	Guard cells, no ABA, cordycepin and actinomycin added during protoplasting	2.99	0	168.09	0	210.59	0	7.38	0	23.21	0	14.61	0	11.93	0	14.61	0		119.94	0	24.31	0	6.06	0	14.18	0	8.32	0		11.41	0	41.29	0	25.18	0	36.62	0	19.9	0	9.31	0	6.38	0	9.55	0	1.59	0	8.46	0
	Guard cells, with 100uM ABA, no cordycepin nor actinomycin	3.63	0	1258.51	0	3768.47	0	39.78	0	3.05	0	8.03	0	14.6	0	8.03	0		954.92	0	1354.57	0	4.92	0	45.27	0	11.94	0		23.14	0	25.89	0	43.67	0	208.8	0	28.5	0	2.12	0	9.55	0	2.53	0	5.17	0	3.6	0
	Guard cells, with 100uM ABA, cordycepin and actinomycin added during protoplasting	6.78	0	118.58	0	113.57	0	35.74	0	1.36	0	32.14	0	6.91	0	32.14	0		156.57	0	27.01	0	34.52	0	23.66	0	18.07	0		41.55	0	48.08	0	18.82	0	26.07	0	21.89	0	1.75	0	18.73	0	5.39	0	1.4	0	23.35	0
	Mesophyll cells, no ABA, no cordycepin nor actinomycin	15.76	0	622.17	0	1538.53	0	83.74	0	67.17	0	84.81	0	71.88	0	84.81	0		608.54	0	492.19	0	158.45	0	54.51	0	414.57	0		21.92	0	2.13	0	210.37	0	549.89	0	25.53	0	77.28	0	42.96	0	24.69	0	7.61	0	9.05	0
	Mesophyll cells, no ABA, cordycepin and actinomycin added during protoplasting	4.42	0	166.47	0	782.51	0	337.72	0	69.05	0	376.47	0	189.02	0	376.47	0		984.73	0	98.16	0	385	0	41.05	0	395.94	0		28.09	0	20.3	0	186.03	0	376.03	0	160.73	0	344.4	0	95.3	0	53.09	0	27.87	0	4.93	0
	Mesophyll cells, with 100uM ABA, no cordycepin nor actinomycin	2.72	0	410.34	0	1244.74	0	34.51	0	52.61	0	12.46	0	38.68	0	12.46	0		288.16	0	421.49	0	79.6	0	18.72	0	199.32	0		18.25	0	34.98	0	256.64	0	408.96	0	38.4	0	37.03	0	27.68	0	19.38	0	34.63	0	8.05	0
	Mesophyll cells, with 100uM ABA, cordycepin and actinomycin added during protoplasting	3.15	0	130.16	0	466.82	0	75.36	0	64.97	0	66.3	0	122.3	0	66.3	0		613.81	0	49.11	0	132.99	0	55.09	0	220.18	0		6.78	0	30.48	0	377.53	0	166.78	0	95.7	0	139.28	0	40.05	0	6.24	0	9.85	0	18.15	0
	Stem epidermis, top of stem	1.09	0.31	277.44	29.45	87.74	2.6	7.18	3.01	5.37	4.11	11.56	3.07	5.97	0.53	11.56	3.07		1457.56	11.74	22.87	0.14	11.25	1.21	4.44	0.48	80.88	6.14		0.89	0.36	8.54	3.3	34.33	4.18	60.59	10.98	12.68	0.46	3.99	0.82	0.61	0.08	1.72	1.49	3	1.27	1.77	0.73
	Stem epidermis, bottom of stem	8.26	1.72	169.37	15.58	142	18.55	21.63	6.59	17.7	4.39	60.2	9.41	17.87	2.66	60.2	9.41		1117.6	54.98	37.92	0.5	8.04	5.47	15.68	0.16	107.94	6.03		10.86	4.21	17.13	0.76	84.8	11.12	140.91	5.79	22.97	12	4.08	2.89	4.33	3.28	4.71	3.76	3.82	2.64	1.9	0.5
	Whole stem, top of stem	7.83	0.08	52.73	4.87	87.88	7.41	8.56	2.09	6.99	1.79	0.84	0.01	10.01	1.39	0.84	0.01		176.12	15.86	10.11	0.63	10.65	5.63	4.75	3.12	9.76	3.28		8.27	2.05	10.9	0.21	6.9	0.64	13.01	1.6	10.07	1.61	2.37	2.21	2.83	1.68	4.72	4	0.78	0.3	3.72	1.72
	Whole stem, bottom of stem	5.38	3.85	117.98	9.48	158.21	9.81	10.59	3.36	8.14	2.59	30.1	2.41	11.04	0.42	30.1	2.41		243.67	61.9	7.4	0.24	15.53	1.59	9.18	0.19	25.1	5.22		4.41	0.7	11.47	2.39	76.8	9.32	42.9	10.9	12.24	0.99	0.7	0.35	3.95	2.78	1.08	0.19	5.67	4.51	4.66	2.29
	Stigma tissue	7.34	3.16	67.96	15.54	107.94	53.58	24.69	4.89	32.93	12.77	10.26	2.55	10.05	5.45	10.26	2.55		45.29	16.37	14.57	6.92	15.85	5.57	20.79	5.55	6.97	7.02		20.46	3.11	24.97	3.28	4.39	2.6	6.34	4.12	14.92	4.62	2.18	1.21	9.74	3.23	2.45	1.35	10.29	1.72	10.8	1.23
	Ovary tissue	16.44	2.98	104.53	31.89	241.82	44.4	24.25	5.93	29.94	9.19	19.75	5.11	14.66	4.41	19.75	5.11		123.54	21.3	32.02	7.83	29.71	8.48	24.29	6.7	5.76	5.09		39.71	7.52	30.22	2.36	15.6	3.98	9.03	5.58	20.77	3.53	3.14	1.36	16.06	4.14	10.46	1.38	14.5	8.02	21.64	4.95
	Dry pollen	198.71	30.9	1.35	0.49	10.77	2.73	3.03	1.91	3.15	2.44	5.58	1.85	0.57	0.21	5.58	1.85		2.2	1.11	0.25	0.13	4.1	1.63	4.72	2	0.42	0.16		2.81	2.77	4.02	1.59	0.75	0.42	0.96	0.96	3.75	2.72	0.83	0.82	1.17	0.16	2.66	2.04	2.32	2.6	1.1	0.41
	Pollen, germinated in vitro for 30 minutes	175.03	15.32	3.62	3.1	15.54	3.52	4.47	2.12	1.51	1.57	3.78	3.84	0.66	0.32	3.78	3.84		1.49	0.57	0.97	0.68	4.44	2.09	6.23	1.24	0.82	0.5		1.6	1.37	9.57	3.44	1.71	0.79	1.51	1.45	3.2	2.02	1.28	1.06	1.78	0.94	3.98	0.45	1.35	1.24	1.63	1.89
	Pollen, germinated in vitro for 4 hours	154.98	27.4	1.28	0.7	12.02	5.93	4.34	1.49	1.84	1.45	3.58	1.52	0.7	0.38	3.58	1.52		1.22	1.17	1.41	0.88	6.59	4.5	3.59	1.23	0.38	0.16		4.21	1.68	7.95	6.78	1.08	0.52	0.81	0.42	5.38	0.88	1.89	2.43	1.14	0.47	5.42	2.08	3.36	2.51	0.89	0.39
	Pollen tubes harvested after growth through pistil explants	212.96	27.55	4.68	1.66	10.69	0.2	2.34	0.85	2.3	1.47	3.65	2.49	0.54	0.23	3.65	2.49		4.6	2.85	5.11	3.39	2.71	2.64	3.09	2.43	0.4	0.12		1.15	0.68	6.99	2.84	37.15	7.41	4.05	2.81	23.69	7.8	2.2	1.92	0.47	0.08	1.65	1.11	0.85	0.21	0.71	0.46
	Rib Meristem	8.74	5.36	97.85	27.92	354.91	50.27	5.21	2.3	18.67	0.99	6.07	0.5	14.92	2.48	6.07	0.5		846.09	74.74	73.52	18.39	8.63	6.71	11.77	9.86	5.27	3.83		24.08	4.85	8.8	4.98	1.44	0	9.01	3.3	13.93	0.81	6.46	4.92	3.71	2.27	2.47	0.6	4.03	2.14	2.27	0.36
	Peripheral Zone	9.03	3.77	50.06	4.68	280.86	14.45	25.7	5.46	12.75	7.59	1.56	0.17	14.35	4.75	1.56	0.17		1412.2	170.3	38.69	2.09	12.51	4.17	10.11	2.36	2.08	0.48		20.15	6.44	22.03	4	5.73	2.74	14.97	1.75	12.11	5.21	2.58	1.67	6.52	4.68	2.22	0.27	10.45	6.22	7.28	4.06
	Central Zone	10.8	6.82	112.12	9.3	231.48	21.88	6.11	4.6	12.81	6.09	4.04	3.2	7.58	3.51	4.04	3.2		1747.7	209.58	42.12	10.6	8.79	1.56	10.63	6.58	5.25	3.8		22.75	10.69	12.25	6.41	1.93	0.87	5.83	5.55	9.81	5.65	1.19	0.24	6.55	5.16	4.53	4.06	9.6	6.55	2.61	1.2
	WT Col-0 leaves after trichome removal	7.3	5.9	86.98	10.27	119.46	61.8	541.79	56.23	82.41	26.37	293.16	266.95	57.69	53.07	293.16	266.95		1141.17	606.4	31.2	13.39	91.96	37.86	11.65	3.84	160.75	136.86		45.69	10.24	14.04	6.39	150.83	34.13	271.92	94.29	19.23	7.59	179.08	136.77	85.28	16.7	23.7	20.32	45.31	26.06	8.65	5.68
	WT Col-0 trichomes	6.75	2.89	89.86	18.15	138.01	13.86	35.8	29.7	18.04	6.32	47.24	49.96	14.77	9.79	47.24	49.96		1259.81	521.89	33.51	12.62	18.7	7.12	9.73	3.35	58.38	39.84		17.34	7.53	13.73	8.54	413.34	225.7	233.91	132.85	19.18	3.96	20.13	18.79	37.89	23.09	5.2	6.93	8.39	6.94	32.69	20.6
	gl3-sst mutant trichomes	8.1	3.9	114.38	10.31	164.15	47.23	17.26	2.82	10.2	11.92	34.73	5.32	2.3	1.26	34.73	5.32		537.51	333.34	28.23	12.21	9.19	5.36	11.09	2.14	15.82	0.68		11.77	5.54	15.78	1.66	187.54	43.84	113.28	78.35	25.53	4.8	5.84	3.97	17.66	1.89	1.71	0.81	9.39	9.69	13.57	13.67
	gl3-sst sim double mutant trichomes	1.91	0.04	357.77	12.85	321.19	50.91	21.26	12.25	15.78	3.76	36.73	16.02	13.71	1.81	36.73	16.02		1561.32	570.63	90.01	28.3	21.18	9.3	14.96	2.47	96.05	28.81		28.3	0.39	20.54	5.34	117.04	8.26	184.71	31.63	49.14	18.35	5.17	2.13	13.52	1.26	9.3	0.32	13.64	0.9	30.24	28.27
	gl3-sst nok-1 double mutant trichomes	2.68	1.85	328.67	11.57	204.96	50.61	10.38	2.98	2.57	0.93	5.3	0.85	2.75	2.4	5.3	0.85		1332.02	303.67	94.97	22.35	7.17	3.5	11.32	2.76	28.33	2.36		15.83	4.25	13.71	2.18	25.26	5.09	40.88	3.15	22.77	3.05	0.71	0.13	8.44	4.43	2.22	1.04	6.12	3.9	16.58	7.9
[truncated: 41 more columns]
