# Supplementary material for: Large-Scale Phenomics Identifies Primary and Fine-Tuning Roles for CRKs in Responses Related to Oxidative Stress
Source: PLoS Genet. 2015 Jul 21;11(7):e1005373. doi: 10.1371/journal.pgen.1005373 (PMC4511522; doi:10.1371/journal.pgen.1005373)
Supplement: S6 Table — (XLSX) [file pgen.1005373.s031.xlsx]

## Sheet: Sheet1
	Treatment and observed phenotype	Analysis
	Maximum quantum yield of primary photochemistry in MV and DCMU treatment	Linear model with genotype, treatment, and their interaction as fixed effects. Z score statistic of each CRK genotype versus Col-0 was estimated for MV or DCMU treatments.
	UV-AB treatment	Linear model for the 2-base logarithm of electrolyte leakage was modelled using genotype as fixed effect
	Endosperm rupture	Percentage of germinated seeds at 36 hours was modelled with a linear model using genotype as fixed effect.
	flg22-induced ROS production	Cumulative ROS production was modeled with genotype, treatment and their interaction as fixed effects, and experiment replicate as random effect. Each CRK genotype was compared to Col-0 under treatment
	Epidermal cell number	A t-test statistic comparing CRK genotypes and Col-0 in case of equal sample sizes and variances was computed for cell counts (cell number) from high-throughput imaging.
	Senescence, flowering and bolting time	Welch’s t-test statistic between each of the CRK genotypes and Col-0
	Go and Bgh infection	Go powdery mildew infection percentage was modelled with linear mixed models using genotype as fixed effect and experiment replicate as random effect. Bgh mildew infection score and the Pto disease symptom scorings for each CRK genotype was compared to Col-0 using normal approximation of the Mann-Whitney U statistic.
	Xanthine-Xanthine Oxidase and light stress	2-base logarithm of electrolyte leakage within the treatment was modelled using genotype as fixed effect, and each CRK genotype was compared to Col-0 under treatment.
	Ozone	2-base logarithm of electrolyte leakage was modelled using genotype, treatment and their interaction as fixed effects, and each CRK genotype was compared to Col-0 under ozone.
	Water loss	the weight (per cent of original weight) was modelled using genotype as fixed effect.
	Stomatal density	Linear model using genotype as fixed effect.
	Stomata length and aperture	Modelled with genotype, chemical and their interaction as fixed effects, and each CRK genotype was compared to Col-0 in control and abscisic acid (ABA) treatment.
	Salt stress (germination rate in %)	Modelled with genotype, treatment, day and their interactions as fixed effects. Time course was included to gain higher effective number of replicates per genotype. Each CRK genotype was compared against Col-0 in salt stress after 5 days and 6 days.
